# Supplementary material for: Positively Selected Effector Genes and Their Contribution to Virulence in the Smut Fungus Sporisorium reilianum
Source: Genome Biol Evol. 2018 Jan 30;10(2):629–45. doi: 10.1093/gbe/evy023 (PMC5811872; doi:10.1093/gbe/evy023)
Supplement: Supplementary Tables and Figures [file evy023_supp.zip]

Archive with 9 entries (9 files):
- SupplementaryTableS4.docx
- SupplementaryFigure1.pdf
- SupplementaryFigure2.pdf
- SupplementaryTableS1.xlsx
- SupplementaryTableS2.xlsx
- SupplementaryTableS3.xlsx
- SupplementaryTableS5.xlsx
- SupplementaryTableS6.xlsx
- SupplementaryTableS7.xlsx
