# Supplementary material for: Positively Selected Effector Genes and Their Contribution to Virulence in the Smut Fungus Sporisorium reilianum
Source: Genome Biol Evol. 2018 Jan 30;10(2):629–45. doi: 10.1093/gbe/evy023 (PMC5811872; doi:10.1093/gbe/evy023)
Supplement: Supplementary Tables and Figures [file evy023_supp.zip › SupplementaryTableS1.xlsx]

## Sheet: Sheet1
Supplementary table S1: Sources of genomic data for the five smut fungi species investigated
	Genome	Number of protein	Number of predicted
Species	size [Mbp]	coding genes	secreted proteins	Source of data	Reference
Ustilago hordei Uh4875-4	21.15	7.113	523	http://pedant.gsf.de/pedant3htmlview/pedant3view?Method=analysis&Db=p3_t120017_Ust_horde_v2	Laurie JD et al., 2012, The Plant Cell 24(5), 1733-1745
Ustilago maydis 521	19.67	6.787	596	http://pedant.gsf.de/pedant3htmlview/pedant3view?Method=analysis&Db=p3_t237631_Ust_maydi_v2GB	Kämper J et al, 2006, Nature 444, 97-101
Sporisorium scitamineum Sscl8	19.63	6.693	602	http://pedant.gsf.de/pedant3htmlview/pedant3view?Method=analysis&Db=p3_t49012_Spo_scita_v2	Dutheil JY et al., 2016, Genome Biology and Evolution 8(3), 681-704
Sporisorium reilianum f. sp. zeae SRZ2	18.48	6.673	602	http://pedant.gsf.de/pedant3htmlview/pedant3view?Method=analysis&Db=p3_t72740_Spo_reili_v2	Schirawski J et al., 2010, Science 330(6010), 1546-1548
Sporisorium reilianum f. sp. reilianum SRS1_H2-8	18.70	6.674	615	http://www.ebi.ac.uk/ena/data/view/LT795054-LT795076	Zuther et al., 2012, Molecluar Plant-Microbe Interactions 9(25), 1230-1237
