# Supplementary material for: Positively Selected Effector Genes and Their Contribution to Virulence in the Smut Fungus Sporisorium reilianum
Source: Genome Biol Evol. 2018 Jan 30;10(2):629–45. doi: 10.1093/gbe/evy023 (PMC5811872; doi:10.1093/gbe/evy023)
Supplement: Supplementary Tables and Figures [file evy023_supp.zip › SupplementaryTableS2.xlsx]

## Sheet: Sheet1
Supplementary table S2: Results of the molecular dating analysis
	Sample 1 (25 genes; 20,111 positions)						Sample 2 (37 genes; 20,251 positions)						Sample 3 (32 genes; 20,219 positions)
	Chain 1			Chain 2			Chain 1			Chain 2			Chain 1			Chain 2
Number of trees	5758			5738			5793			5824			5948			6017
Minimum effective size	69						96						374
Maximum relative difference	0.170184						0.23971						0.336854
Mean number of substitutions per site	0.0183135 +/- 0.00542408			0.0183106 +/- 0.00532521			0.0167115 +/- 0.00468474			0.0166163 +/- 0.00487361			0.0187604 +/- 0.00579797			0.0181554 +/- 0.00529177
Split times (Myr)	Mean	95% Low	95% Up	Mean	95% Low	95% Up	Mean	95% Low	95% Up	Mean	95% Low	95% Up	Mean	95% Low	95% Up	Mean	95% Low	95% Up
U. hordei split	23.9547	26.831	21.1472	24.0221	26.8358	21.127	24.0375	26.85	21.1468	24.028	26.8611	21.1645	23.972	26.8588	21.1415	24.0082	26.8769	21.1494
U. maydis split	19.8048	25.5496	12.8031	19.6911	25.0828	12.556	19.3073	25.2768	12.2149	19.8499	25.2919	12.4896	20.4901	25.8173	13.2996	18.7677	24.8954	12.0176
S. scitamineum split	12.3535	18.3688	6.8128	12.2597	18.0176	6.7048	11.7829	17.6064	6.5971	12.1725	17.7036	6.6722	14.3334	19.7229	8.0866	12.9416	18.8763	7.1874
S. reilianum split	1.692	4.672	0.6	1.6809	4.4571	0.5958	1.3356	3.6326	0.5103	1.3903	3.7259	0.52	1.2663	2.6018	0.4873	1.1246	2.4131	0.4276
