# Supplementary material for: Positively Selected Effector Genes and Their Contribution to Virulence in the Smut Fungus Sporisorium reilianum
Source: Genome Biol Evol. 2018 Jan 30;10(2):629–45. doi: 10.1093/gbe/evy023 (PMC5811872; doi:10.1093/gbe/evy023)
Supplement: Supplementary Tables and Figures [file evy023_supp.zip › SupplementaryTableS3.xlsx]

## Sheet: ST3GO
Supplementary table S3: prediction of secretion, gene ontology terms and dN/dS ratios for all 33,940 proteins in five smut fungi
Protein Id	Familya)	Species	dN/dS (model free)b)	dN/dS (model join)b)	Gene Ontology Idc)	Secretion
SPSC_00001	FAM006833	S. scitamineum	NA	NA	NA	no
SPSC_00002	FAM006834	S. scitamineum	NA	NA	NA	no
SPSC_00003	FAM006835	S. scitamineum	NA	NA	NA	no
SPSC_00004	FAM006836	S. scitamineum	NA	NA	NA	no
SPSC_00005	FAM006837	S. scitamineum	NA	NA	NA	no
SPSC_00006	FAM006838	S. scitamineum	NA	NA	NA	no
SPSC_00007	FAM006839	S. scitamineum	NA	NA	NA	no
SPSC_00008	FAM006840	S. scitamineum	NA	NA	NA	no
SPSC_00009	FAM006841	S. scitamineum	NA	NA	NA	no
SPSC_00010	FAM006842	S. scitamineum	NA	NA	NA	no
SPSC_00011	FAM006393	S. scitamineum	0.00412786	0.00392283	NA	no
SPSC_00012	FAM006393	S. scitamineum	0.00412786	0.00392283	NA	no
SPSC_00013	FAM006843	S. scitamineum	NA	NA	NA	no
SPSC_00014	FAM006844	S. scitamineum	NA	NA	NA	no
SPSC_00015	FAM003942	S. scitamineum	0.115963	0.0830704	NA	no
SPSC_00016	FAM003941	S. scitamineum	0.17888	0.0857582	NA	no
SPSC_00017	FAM001694	S. scitamineum	0.00066294	0.00508598	NA	no
SPSC_00018	FAM003940	S. scitamineum	0.0784133	0.0578141	NA	no
SPSC_00019	FAM003939	S. scitamineum	0.0119333	0.0119333	NA	no
SPSC_00020	FAM003938	S. scitamineum	0.147804	0.119143	NA	no
SPSC_00021	FAM003937	S. scitamineum	0.0613938	0.0607145	NA	no
SPSC_00022	FAM003936	S. scitamineum	0.0716779	0.0270882	NA	yes
SPSC_00023	FAM003935	S. scitamineum	0.0672399	0.0672399	NA	no
SPSC_00024	FAM003934	S. scitamineum	0.031069	0.031069	NA	no
SPSC_00025	FAM003933	S. scitamineum	0.0520105	0.0520105	NA	no
SPSC_00026	FAM003932	S. scitamineum	0.043845	0.043845	NA	no
SPSC_00027	FAM003931	S. scitamineum	0.0483095	0.0483095	NA	no
SPSC_00028	FAM003930	S. scitamineum	0.0281884	0.0162457	NA	no
SPSC_00029	FAM003929	S. scitamineum	0.0318003	0.0334703	NA	no
SPSC_00030	FAM003928	S. scitamineum	0.0356669	0.0356669	NA	no
SPSC_00031	FAM003927	S. scitamineum	0.0114411	0.0114411	NA	no
SPSC_00032	FAM003926	S. scitamineum	0.0303755	0.0303755	NA	no
SPSC_00033	FAM003925	S. scitamineum	0.0802218	0.0788266	NA	no
SPSC_00034	FAM003924	S. scitamineum	0.036466	0.036466	NA	no
SPSC_00035	FAM003923	S. scitamineum	0.0510005	0.0510005	NA	no
SPSC_00036	FAM003922	S. scitamineum	0.0202702	0.0202702	NA	no
SPSC_00037	FAM003921	S. scitamineum	0.0577664	0.0571421	NA	no
SPSC_00038	FAM003920	S. scitamineum	0.0635355	0.033564	NA	no
SPSC_00039	FAM003919	S. scitamineum	0.138142	0.138142	NA	no
SPSC_00040	FAM003918	S. scitamineum	0.0676746	0.0511794	NA	no
SPSC_00041	FAM006845	S. scitamineum	NA	NA	NA	no
SPSC_00042	FAM003917	S. scitamineum	0.100432	0.0967845	NA	no
SPSC_00043	FAM003916	S. scitamineum	0.0389931	0.0557919	NA	no
SPSC_00044	FAM003915	S. scitamineum	0.0858819	0.0650303	NA	no
SPSC_00045	FAM003914	S. scitamineum	0.0256236	0.0191793	NA	no
SPSC_00046	FAM003913	S. scitamineum	0.0372239	0.0372239	NA	no
SPSC_00047	FAM005443	S. scitamineum	0.0656122	0.0656122	NA	no
SPSC_00048	FAM005444	S. scitamineum	0.0671797	0.0671797	NA	no
SPSC_00049	FAM005445	S. scitamineum	0.00958773	0.00958773	NA	no
SPSC_00050	FAM005446	S. scitamineum	0.0453322	0.0453322	NA	no
SPSC_00051	FAM005447	S. scitamineum	0.0266725	0.0266725	NA	no
SPSC_00052	FAM005448	S. scitamineum	0.0502422	0.0502422	NA	no
SPSC_00053	FAM005449	S. scitamineum	0.0700715	0.0444605	NA	no
SPSC_00054	FAM005450	S. scitamineum	0.112906	0.112906	NA	no
SPSC_00055	FAM005451	S. scitamineum	0.028283	0.0278513	NA	no
SPSC_00056	FAM005452	S. scitamineum	0.0129701	0.034169	NA	no
SPSC_00057	FAM005453	S. scitamineum	0.0155856	0.0155856	NA	no
SPSC_00058	FAM005454	S. scitamineum	0.351539	0.351539	NA	no
SPSC_00059	FAM005455	S. scitamineum	0.0287923	0.0166657	NA	no
SPSC_00060	FAM005456	S. scitamineum	0.0413996	0.0240741	NA	no
SPSC_00061	FAM005457	S. scitamineum	0.0625205	0.0625205	NA	no
SPSC_00062	FAM005458	S. scitamineum	0.0308491	0.0308491	NA	no
SPSC_00063	FAM005463	S. scitamineum	0.0284533	0.0284533	NA	no
SPSC_00064	FAM001719	S. scitamineum	0.0216614	0.0193436	NA	no
SPSC_00065	FAM005462	S. scitamineum	0.0763393	0.0763393	NA	yes
SPSC_00066	FAM005461	S. scitamineum	0.0470793	0.0470793	NA	no
SPSC_00067	FAM005460	S. scitamineum	0.0376349	0.0449138	NA	no
SPSC_00068	FAM005459	S. scitamineum	0.0194985	0.0194985	NA	no
SPSC_00069	FAM006846	S. scitamineum	NA	NA	NA	no
SPSC_00070	FAM006847	S. scitamineum	NA	NA	NA	yes
SPSC_00071	FAM006848	S. scitamineum	NA	NA	NA	yes
SPSC_00072	FAM006849	S. scitamineum	NA	NA	NA	no
SPSC_00073	FAM006850	S. scitamineum	NA	NA	NA	yes
SPSC_00074	FAM006851	S. scitamineum	NA	NA	NA	no
SPSC_00075	FAM006852	S. scitamineum	NA	NA	NA	yes
SPSC_00076	FAM006853	S. scitamineum	NA	NA	NA	yes
SPSC_00077	FAM005464	S. scitamineum	0.42872	0.42872	NA	yes
SPSC_00078	FAM005465	S. scitamineum	0.254971	0.254971	NA	yes
SPSC_00079	FAM005466	S. scitamineum	0.281032	0.281032	NA	yes
SPSC_00080	FAM005467	S. scitamineum	0.388015	0.388015	NA	yes
SPSC_00081	FAM006854	S. scitamineum	NA	NA	NA	no
SPSC_00082	FAM005469	S. scitamineum	0.220486	0.220486	NA	yes
SPSC_00083	FAM006855	S. scitamineum	NA	NA	NA	yes
SPSC_00084	FAM005470	S. scitamineum	0.209193	0.209193	NA	yes
SPSC_00085	FAM006382	S. scitamineum	0.393466	0.393466	NA	yes
SPSC_00086	FAM006856	S. scitamineum	NA	NA	NA	yes
SPSC_00087	FAM006857	S. scitamineum	NA	NA	NA	yes
SPSC_00088	FAM005472	S. scitamineum	0.316027	0.316027	NA	yes
SPSC_00089	FAM006858	S. scitamineum	NA	NA	NA	yes
SPSC_00090	FAM006859	S. scitamineum	NA	NA	NA	yes
SPSC_00091	FAM005474	S. scitamineum	0.225524	0.225524	NA	yes
SPSC_00092	FAM006860	S. scitamineum	NA	NA	NA	yes
SPSC_00093	FAM006383	S. scitamineum	NA	NA	NA	yes
SPSC_00094	FAM005477	S. scitamineum	0.39169	0.39169	NA	yes
SPSC_00095	FAM006861	S. scitamineum	NA	NA	NA	yes
SPSC_00096	FAM006862	S. scitamineum	NA	NA	NA	yes
SPSC_00097	FAM005480	S. scitamineum	0.521142	0.521142	NA	yes
SPSC_00098	FAM005479	S. scitamineum	0.213651	0.213651	NA	yes
SPSC_00099	FAM001272	S. scitamineum	0.0178692	0.0117835	NA	no
SPSC_00100	FAM005483	S. scitamineum	0.0458701	0.0526404	NA	no
SPSC_00101	FAM006863	S. scitamineum	NA	NA	NA	no
SPSC_00102	FAM005484	S. scitamineum	0.174916	0.174916	NA	no
SPSC_00103	FAM005485	S. scitamineum	0.0245643	0.0260612	NA	yes
SPSC_00104	FAM005486	S. scitamineum	0.0443537	0.0443537	NA	no
SPSC_00105	FAM005487	S. scitamineum	0.117144	0.117144	NA	no
SPSC_00106	FAM005488	S. scitamineum	0.0324286	0.0324286	NA	no
SPSC_00107	FAM005489	S. scitamineum	0.0422277	0.0422277	NA	no
SPSC_00108	FAM005492	S. scitamineum	0.0461408	0.0461408	NA	no
SPSC_00109	FAM005491	S. scitamineum	0.143238	0.143238	NA	no
SPSC_00110	FAM005490	S. scitamineum	0.10792	0.0841626	NA	no
SPSC_00111	FAM005493	S. scitamineum	0.280358	0.214824	NA	no
SPSC_00112	FAM005494	S. scitamineum	0.178034	0.178034	NA	no
SPSC_00113	FAM005495	S. scitamineum	0.00935905	0.00935905	NA	no
SPSC_00114	FAM005496	S. scitamineum	0.0671353	0.0671353	NA	no
SPSC_00115	FAM005497	S. scitamineum	0.0667985	0.0667985	NA	no
SPSC_00116	FAM005498	S. scitamineum	0.0497	0.0497	NA	no
SPSC_00117	FAM005499	S. scitamineum	0.0840968	0.0840968	NA	no
SPSC_00118	FAM005500	S. scitamineum	0.00691267	0.00691267	NA	no
SPSC_00119	FAM005501	S. scitamineum	0.0475092	0.0475092	NA	no
SPSC_00120	FAM005502	S. scitamineum	0.0341712	0.0534193	NA	no
SPSC_00121	FAM005503	S. scitamineum	0.425705	0.425705	NA	no
SPSC_00122	FAM005504	S. scitamineum	0.335757	0.335757	NA	no
SPSC_00123	FAM005505	S. scitamineum	0.085478	0.0350362	NA	no
SPSC_00124	FAM005506	S. scitamineum	0.108104	0.108104	NA	no
SPSC_00125	FAM005507	S. scitamineum	0.0771325	0.0682035	NA	no
SPSC_00126	FAM005508	S. scitamineum	0.0759141	0.0759141	NA	no
SPSC_00127	FAM005509	S. scitamineum	0.0714118	0.0714118	NA	no
SPSC_00128	FAM005510	S. scitamineum	0.0743596	0.0743596	NA	no
SPSC_00129	FAM005511	S. scitamineum	0.0904564	0.0904564	NA	no
SPSC_00130	FAM005512	S. scitamineum	0.0453921	0.0453921	NA	yes
SPSC_00131	FAM005513	S. scitamineum	0.118298	0.142907	NA	no
SPSC_00132	FAM005514	S. scitamineum	0.0676752	0.0676752	NA	no
SPSC_00133	FAM005515	S. scitamineum	0.0351937	0.0351937	NA	no
SPSC_00134	FAM005516	S. scitamineum	0.136655	0.0852686	NA	no
SPSC_00135	FAM005517	S. scitamineum	0.0329676	0.0329676	NA	no
SPSC_00136	FAM005518	S. scitamineum	0.0961875	0.0961875	NA	no
SPSC_00137	FAM005519	S. scitamineum	0.0798984	0.0798984	NA	no
SPSC_00138	FAM005521	S. scitamineum	0.0471506	0.0396069	NA	no
SPSC_00139	FAM005522	S. scitamineum	0.0588836	0.0588836	NA	no
SPSC_00140	FAM001527	S. scitamineum	0.0551889	0.0453616	NA	no
SPSC_00141	FAM005523	S. scitamineum	0.0754571	0.0741699	NA	no
SPSC_00142	FAM005524	S. scitamineum	0.0323373	0.0321518	NA	no
SPSC_00143	FAM005525	S. scitamineum	0.0378489	0.0378489	NA	no
SPSC_00144	FAM005526	S. scitamineum	0.0767101	0.0767101	NA	no
SPSC_00145	FAM005527	S. scitamineum	0.00499306	0.00499306	NA	no
SPSC_00146	FAM005528	S. scitamineum	0.0455461	0.0455461	NA	yes
SPSC_00147	FAM005529	S. scitamineum	0.0432744	0.0432744	NA	no
SPSC_00148	FAM005530	S. scitamineum	0.106031	0.106031	NA	no
SPSC_00149	FAM005531	S. scitamineum	0.100403	0.100403	NA	no
SPSC_00150	FAM005532	S. scitamineum	0.0564786	0.0564786	NA	no
SPSC_00151	FAM005533	S. scitamineum	0.439164	0.439164	NA	no
SPSC_00152	FAM005534	S. scitamineum	0.188243	0.159833	NA	no
SPSC_00153	FAM005535	S. scitamineum	0.065806	0.065806	NA	no
SPSC_00154	FAM005536	S. scitamineum	0.046863	0.046863	NA	no
SPSC_00155	FAM005537	S. scitamineum	0.0544003	0.0544003	NA	no
SPSC_00156	FAM005538	S. scitamineum	0.204565	0.204565	NA	no
SPSC_00157	FAM005539	S. scitamineum	0.0833706	0.0833706	NA	no
SPSC_00158	FAM005540	S. scitamineum	0.059394	0.0610158	NA	no
SPSC_00159	FAM005541	S. scitamineum	0.107907	0.107907	NA	no
SPSC_00160	FAM002738	S. scitamineum	0.010181	0.0171136	NA	no
SPSC_00161	FAM005542	S. scitamineum	0.0251403	0.0251403	NA	no
SPSC_00162	FAM005543	S. scitamineum	0.0309639	0.0309639	NA	no
SPSC_00163	FAM005544	S. scitamineum	0.174112	0.1451	NA	no
SPSC_00164	FAM005545	S. scitamineum	0.0396257	0.0391622	NA	no
SPSC_00165	FAM006864	S. scitamineum	NA	NA	NA	no
SPSC_00166	FAM005546	S. scitamineum	0.0873702	0.087785	NA	no
SPSC_00167	FAM006865	S. scitamineum	NA	NA	NA	no
SPSC_00168	FAM005547	S. scitamineum	0.131626	0.2608	NA	no
SPSC_00169	FAM005548	S. scitamineum	0.108969	0.0803017	NA	no
SPSC_00170	FAM005549	S. scitamineum	0.0244029	0.0212346	NA	no
SPSC_00171	FAM005550	S. scitamineum	0.0507728	0.0507728	NA	no
SPSC_00172	FAM005551	S. scitamineum	0.13341	0.0428611	NA	no
SPSC_00173	FAM005552	S. scitamineum	0.0578274	0.0588573	NA	no
SPSC_00174	FAM005553	S. scitamineum	0.048191	0.0608503	NA	no
SPSC_00175	FAM005554	S. scitamineum	0.0403049	0.0403049	NA	no
SPSC_00176	FAM005555	S. scitamineum	0.0894403	0.0894403	NA	no
SPSC_00177	FAM005556	S. scitamineum	0.0541028	0.0541028	NA	no
SPSC_00178	FAM005557	S. scitamineum	0.158919	0.164964	NA	no
SPSC_00179	FAM005558	S. scitamineum	0.192772	0.187018	NA	no
SPSC_00180	FAM005559	S. scitamineum	0.0538487	0.0546577	NA	no
SPSC_00181	FAM005560	S. scitamineum	0.10415	0.10415	NA	no
SPSC_00182	FAM005561	S. scitamineum	0.0147391	0.0147391	NA	no
SPSC_00183	FAM005562	S. scitamineum	0.162404	0.162404	NA	no
SPSC_00184	FAM005563	S. scitamineum	0.147087	0.147087	NA	no
SPSC_00185	FAM001642	S. scitamineum	0.0115356	0.00995648	NA	no
SPSC_00186	FAM005564	S. scitamineum	0.0936241	0.0936241	NA	no
SPSC_00187	FAM006866	S. scitamineum	NA	NA	NA	no
SPSC_00188	FAM006867	S. scitamineum	NA	NA	NA	no
SPSC_00189	FAM006868	S. scitamineum	NA	NA	NA	no
SPSC_00190	FAM005566	S. scitamineum	0.0302409	0.0302409	NA	no
SPSC_00191	FAM005566	S. scitamineum	0.0302409	0.0302409	NA	no
SPSC_00192	FAM005567	S. scitamineum	0.0567137	0.0567137	NA	no
SPSC_00193	FAM006394	S. scitamineum	NA	NA	NA	no
SPSC_00194	FAM005568	S. scitamineum	0.327139	0.327139	NA	no
SPSC_00195	FAM005569	S. scitamineum	0.229707	0.229707	NA	no
SPSC_00196	FAM005570	S. scitamineum	0.0406693	0.0406693	NA	no
SPSC_00197	FAM005571	S. scitamineum	0.0446845	0.0461637	NA	no
SPSC_00198	FAM005574	S. scitamineum	0.0509527	0.0509527	NA	no
SPSC_00199	FAM000003	S. scitamineum	0.0614572	0.0614572	NA	no
SPSC_00200	FAM005576	S. scitamineum	0.00865307	0.00865307	NA	no
SPSC_00201	FAM005577	S. scitamineum	0.0472504	0.0472504	NA	no
SPSC_00202	FAM005578	S. scitamineum	0.0404126	0.0404126	NA	no
SPSC_00203	FAM005579	S. scitamineum	0.0806901	0.0660769	NA	no
SPSC_00204	FAM005580	S. scitamineum	0.176075	0.176075	NA	no
SPSC_00205	FAM005581	S. scitamineum	0.0640987	0.0640987	NA	no
SPSC_00206	FAM006869	S. scitamineum	NA	NA	NA	no
SPSC_00207	FAM005582	S. scitamineum	0.0636832	0.0636832	NA	no
SPSC_00208	FAM005583	S. scitamineum	0.00322345	0.00322345	NA	no
SPSC_00209	FAM005584	S. scitamineum	0.0526241	0.0526241	NA	no
SPSC_00210	FAM005585	S. scitamineum	0.046583	0.046583	NA	no
SPSC_00211	FAM005586	S. scitamineum	0.0543654	0.0543654	NA	no
SPSC_00212	FAM005587	S. scitamineum	0.0892616	0.0782158	NA	no
SPSC_00213	FAM005588	S. scitamineum	0.0719635	0.0883484	NA	no
SPSC_00214	FAM005589	S. scitamineum	0.0608347	0.0608347	NA	no
SPSC_00215	FAM005590	S. scitamineum	0.0477081	0.0477081	NA	no
SPSC_00216	FAM005591	S. scitamineum	0.0261445	0.0261445	NA	no
SPSC_00217	FAM005592	S. scitamineum	0.0215754	0.0215754	NA	no
SPSC_00218	FAM005593	S. scitamineum	0.0859042	0.0859042	NA	no
SPSC_00219	FAM005594	S. scitamineum	0.0751164	0.0751164	NA	no
SPSC_00220	FAM006373	S. scitamineum	0.0416884	0.0416884	NA	no
SPSC_00221	FAM006870	S. scitamineum	NA	NA	NA	no
SPSC_00222	FAM006871	S. scitamineum	NA	NA	NA	no
SPSC_00223	FAM001487	S. scitamineum	0.0956125	0.0956125	NA	no
SPSC_00224	FAM001488	S. scitamineum	0.0106681	0.0106681	NA	no
SPSC_00225	FAM001489	S. scitamineum	0.0111977	0.0111977	NA	no
SPSC_00226	FAM001490	S. scitamineum	0.200894	0.200894	NA	no
SPSC_00227	FAM001491	S. scitamineum	0.132208	0.115707	NA	no
SPSC_00228	FAM001492	S. scitamineum	0.042103	0.042103	NA	no
SPSC_00229	FAM001493	S. scitamineum	0.0667795	0.0667795	NA	no
SPSC_00230	FAM001494	S. scitamineum	0.196858	0.111566	NA	no
SPSC_00231	FAM001495	S. scitamineum	0.0717838	0.0918527	NA	no
SPSC_00232	FAM001496	S. scitamineum	0.322057	0.190399	NA	no
SPSC_00233	FAM001497	S. scitamineum	0.0715205	0.0715205	NA	no
SPSC_00234	FAM001498	S. scitamineum	0.0294461	0.0294461	NA	no
SPSC_00235	FAM001499	S. scitamineum	0.196314	0.196314	NA	no
SPSC_00236	FAM001500	S. scitamineum	0.244839	0.244839	NA	no
SPSC_00237	FAM001501	S. scitamineum	0.0147807	0.0147807	NA	no
SPSC_00238	FAM001502	S. scitamineum	0.0288965	0.0288965	NA	no
SPSC_00239	FAM001503	S. scitamineum	0.048298	0.048298	NA	no
SPSC_00240	FAM001505	S. scitamineum	0.235355	0.173153	NA	no
SPSC_00241	FAM001504	S. scitamineum	0.0351323	0.0150463	NA	no
SPSC_00242	FAM001506	S. scitamineum	0.0373829	0.0366771	NA	no
SPSC_00243	FAM001507	S. scitamineum	0.0701889	0.0701889	NA	no
SPSC_00244	FAM001508	S. scitamineum	0.0946111	0.0946111	NA	no
SPSC_00245	FAM001509	S. scitamineum	0.0134177	0.0380316	NA	no
SPSC_00246	FAM001510	S. scitamineum	0.0276069	0.0276069	NA	no
SPSC_00247	FAM001511	S. scitamineum	0.038315	0.029867	NA	no
SPSC_00248	FAM001512	S. scitamineum	0.0746564	0.0746564	NA	no
SPSC_00249	FAM001513	S. scitamineum	0.0288536	0.0288536	NA	no
SPSC_00250	FAM001514	S. scitamineum	0.049705	0.049705	NA	no
SPSC_00251	FAM001515	S. scitamineum	0.20883	0.20883	NA	no
SPSC_00252	FAM001516	S. scitamineum	0.0252449	0.0252449	NA	no
SPSC_00253	FAM001517	S. scitamineum	0.0833363	0.0833363	NA	no
SPSC_00254	FAM001518	S. scitamineum	0.0680379	0.0680379	NA	yes
SPSC_00255	FAM001519	S. scitamineum	0.12198	0.0785792	NA	no
SPSC_00256	FAM001520	S. scitamineum	0.0564998	0.0399596	NA	no
SPSC_00257	FAM001521	S. scitamineum	0.099879	0.145436	NA	no
SPSC_00258	FAM001522	S. scitamineum	0.0444969	0.0188635	NA	no
SPSC_00259	FAM001523	S. scitamineum	0.0881836	0.0881836	NA	no
SPSC_00260	FAM001524	S. scitamineum	0.0550039	0.0550039	NA	no
SPSC_00261	FAM001525	S. scitamineum	0.0457337	0.0457337	NA	no
SPSC_00262	FAM001526	S. scitamineum	0.0530339	0.0530339	NA	no
SPSC_00263	FAM001543	S. scitamineum	0.0912296	0.0912296	NA	no
SPSC_00264	FAM001542	S. scitamineum	0.0292839	0.0292839	NA	no
SPSC_00265	FAM001541	S. scitamineum	0.0520032	0.0587977	NA	no
SPSC_00266	FAM001540	S. scitamineum	0.0499386	0.0499386	NA	no
SPSC_00267	FAM001539	S. scitamineum	0.0123749	0.012184	NA	no
SPSC_00268	FAM001538	S. scitamineum	0.0413862	0.0407561	NA	no
SPSC_00269	FAM001537	S. scitamineum	0.0288859	0.0413597	NA	no
SPSC_00270	FAM001536	S. scitamineum	0.0985713	0.0985713	NA	no
SPSC_00271	FAM006872	S. scitamineum	NA	NA	NA	no
SPSC_00272	FAM001534	S. scitamineum	0.0588041	0.0588041	NA	no
SPSC_00273	FAM001533	S. scitamineum	0.0929977	0.0929977	NA	no
SPSC_00274	FAM001532	S. scitamineum	0.032656	0.0331288	NA	no
SPSC_00275	FAM001531	S. scitamineum	0.0599883	0.0599883	NA	no
SPSC_00276	FAM001530	S. scitamineum	0.0836489	0.112672	NA	no
SPSC_00277	FAM001529	S. scitamineum	0.0318899	0.0318979	NA	no
SPSC_00278	FAM001528	S. scitamineum	0.03159	0.03159	NA	yes
SPSC_00279	FAM001527	S. scitamineum	0.0551889	0.0453616	NA	no
SPSC_00280	FAM001544	S. scitamineum	0.0315251	0.0315251	NA	no
SPSC_00281	FAM001545	S. scitamineum	0.0760418	0.075261	NA	no
SPSC_00282	FAM006873	S. scitamineum	NA	NA	NA	no
SPSC_00283	FAM001547	S. scitamineum	0.0313098	0.0313098	NA	no
SPSC_00284	FAM001548	S. scitamineum	0.143343	0.141324	NA	no
SPSC_00285	FAM001549	S. scitamineum	0.194047	0.194047	NA	no
SPSC_00286	FAM001072	S. scitamineum	0.0381125	0.0192936	NA	no
SPSC_00287	FAM000510	S. scitamineum	0.00092262	0.0130486	NA	no
SPSC_00288	FAM001550	S. scitamineum	1e-06	0.00228704	NA	no
SPSC_00289	FAM001551	S. scitamineum	0.0139715	0.0139715	NA	no
SPSC_00290	FAM001552	S. scitamineum	0.12973	0.12973	NA	no
SPSC_00291	FAM001553	S. scitamineum	0.0374806	0.0172551	NA	no
SPSC_00292	FAM001554	S. scitamineum	0.0626256	0.0626256	NA	no
SPSC_00293	FAM001555	S. scitamineum	0.0328839	0.0328839	NA	no
SPSC_00294	FAM001556	S. scitamineum	0.0984776	0.0984776	NA	no
SPSC_00295	FAM001557	S. scitamineum	0.0477273	0.0477273	NA	no
SPSC_00296	FAM001558	S. scitamineum	0.278409	0.278409	NA	no
SPSC_00297	FAM001559	S. scitamineum	0.0870504	0.0870504	NA	yes
SPSC_00298	FAM006874	S. scitamineum	NA	NA	NA	yes
SPSC_00299	FAM001560	S. scitamineum	0.0277917	0.0277917	NA	no
SPSC_00300	FAM001511	S. scitamineum	0.0176474	0.029867	NA	no
SPSC_00301	FAM001561	S. scitamineum	0.0569691	0.0569691	NA	no
SPSC_00302	FAM001562	S. scitamineum	0.0473208	0.0353038	NA	no
SPSC_00303	FAM001563	S. scitamineum	0.249175	0.153022	NA	no
SPSC_00304	FAM001564	S. scitamineum	0.0676253	0.0963153	NA	no
SPSC_00305	FAM001566	S. scitamineum	0.0441363	0.0441363	NA	no
SPSC_00306	FAM001567	S. scitamineum	0.059205	0.059205	NA	no
SPSC_00307	FAM006875	S. scitamineum	NA	NA	NA	no
SPSC_00308	FAM001568	S. scitamineum	0.143994	0.143994	NA	no
SPSC_00309	FAM001569	S. scitamineum	0.0193794	0.0187601	NA	no
SPSC_00310	FAM001571	S. scitamineum	0.0710192	0.0710192	NA	no
SPSC_00311	FAM001572	S. scitamineum	0.0907143	0.0907143	NA	no
SPSC_00312	FAM001573	S. scitamineum	0.16416	0.164161	NA	no
SPSC_00313	FAM001577	S. scitamineum	0.057029	0.057029	NA	no
SPSC_00314	FAM001574	S. scitamineum	0.127286	0.127286	NA	no
SPSC_00315	FAM001575	S. scitamineum	0.0256379	0.0256379	NA	no
SPSC_00316	FAM001578	S. scitamineum	0.0139486	0.0183208	NA	no
SPSC_00317	FAM001579	S. scitamineum	0.094784	0.094784	NA	no
SPSC_00318	FAM001580	S. scitamineum	0.035066	0.035066	NA	no
SPSC_00319	FAM001581	S. scitamineum	0.0441781	0.0441781	NA	no
SPSC_00320	FAM001584	S. scitamineum	0.0227322	0.00961573	NA	no
SPSC_00321	FAM001585	S. scitamineum	0.196779	0.115149	NA	no
SPSC_00322	FAM001587	S. scitamineum	0.198934	0.198934	NA	no
SPSC_00323	FAM001588	S. scitamineum	0.0445181	0.0445181	NA	no
SPSC_00324	FAM001589	S. scitamineum	0.00472853	0.00472853	NA	no
SPSC_00325	FAM001590	S. scitamineum	0.00736068	0.00736068	NA	yes
SPSC_00326	FAM001591	S. scitamineum	0.0716902	0.0716902	NA	no
SPSC_00327	FAM001592	S. scitamineum	0.0399084	0.0379851	NA	no
SPSC_00328	FAM001593	S. scitamineum	0.0606307	0.0476618	NA	no
SPSC_00329	FAM001594	S. scitamineum	0.0668651	0.0664447	NA	no
SPSC_00330	FAM006876	S. scitamineum	NA	NA	NA	yes
SPSC_00331	FAM006877	S. scitamineum	NA	NA	NA	yes
SPSC_00332	FAM003505	S. scitamineum	0.0217325	0.0436198	NA	no
SPSC_00333	FAM003506	S. scitamineum	0.0306626	0.0306626	NA	no
SPSC_00334	FAM003507	S. scitamineum	0.103815	0.103815	NA	no
SPSC_00335	FAM003508	S. scitamineum	0.0436565	0.0436565	NA	no
SPSC_00336	FAM003509	S. scitamineum	0.121061	0.121061	NA	no
SPSC_00337	FAM003516	S. scitamineum	0.0987522	0.0987522	NA	no
SPSC_00338	FAM003517	S. scitamineum	0.197604	0.0908012	NA	yes
SPSC_00339	FAM003518	S. scitamineum	0.123712	0.123712	NA	no
SPSC_00340	FAM003521	S. scitamineum	0.126406	0.126406	NA	no
SPSC_00341	FAM006395	S. scitamineum	0.081912	0.081912	NA	no
SPSC_00342	FAM006396	S. scitamineum	0.0718439	0.0718439	NA	no
SPSC_00343	FAM003522	S. scitamineum	0.0309027	0.0310818	NA	no
SPSC_00344	FAM003524	S. scitamineum	0.0833809	0.104498	NA	no
SPSC_00345	FAM003525	S. scitamineum	0.112656	0.112656	NA	no
SPSC_00346	FAM003526	S. scitamineum	0.0520465	0.0495695	NA	no
SPSC_00347	FAM003527	S. scitamineum	0.0339378	0.0339378	NA	no
SPSC_00348	FAM003528	S. scitamineum	0.08724	0.08724	NA	no
SPSC_00349	FAM003529	S. scitamineum	0.0831618	0.0831618	NA	no
SPSC_00350	FAM003530	S. scitamineum	0.00316493	0.00316493	NA	no
SPSC_00351	FAM003531	S. scitamineum	0.0451954	0.0451954	NA	no
SPSC_00352	FAM003532	S. scitamineum	0.0639622	0.0639622	NA	no
SPSC_00353	FAM003533	S. scitamineum	0.117381	0.117381	NA	no
SPSC_00354	FAM003534	S. scitamineum	0.0916121	0.0916121	NA	no
SPSC_00355	FAM003535	S. scitamineum	0.0334131	0.0334131	NA	no
SPSC_00356	FAM003536	S. scitamineum	0.0454281	0.0454281	NA	no
SPSC_00357	FAM003537	S. scitamineum	0.0554477	0.0672066	NA	no
SPSC_00358	FAM003538	S. scitamineum	0.0580639	0.0580639	NA	no
SPSC_00359	FAM003539	S. scitamineum	0.0501278	0.0501278	NA	no
SPSC_00360	FAM003540	S. scitamineum	0.0495407	0.0696326	NA	no
SPSC_00361	FAM003541	S. scitamineum	0.0537064	0.0537064	NA	no
SPSC_00362	FAM003542	S. scitamineum	0.0602182	0.0602182	NA	no
SPSC_00363	FAM003543	S. scitamineum	0.102337	0.102337	NA	no
SPSC_00364	FAM003544	S. scitamineum	0.191125	0.191125	NA	no
SPSC_00365	FAM003545	S. scitamineum	0.0870621	0.0870621	NA	no
SPSC_00366	FAM003546	S. scitamineum	0.0142256	0.0217533	NA	no
SPSC_00367	FAM003547	S. scitamineum	0.0743192	0.0453298	NA	no
SPSC_00368	FAM003548	S. scitamineum	0.0318963	0.0318963	NA	no
SPSC_00369	FAM003549	S. scitamineum	0.00990603	0.00990603	NA	no
SPSC_00370	FAM003550	S. scitamineum	0.0573588	0.0573588	NA	no
SPSC_00371	FAM003551	S. scitamineum	0.158648	0.158648	NA	no
SPSC_00372	FAM003552	S. scitamineum	0.0194495	0.0194495	NA	no
SPSC_00373	FAM003553	S. scitamineum	0.0384506	0.0384506	NA	no
SPSC_00374	FAM003554	S. scitamineum	0.0753272	0.0758436	NA	no
SPSC_00375	FAM003555	S. scitamineum	1e-06	0.0061022	NA	yes
SPSC_00376	FAM003556	S. scitamineum	0.0433596	0.0260706	NA	no
SPSC_00377	FAM003557	S. scitamineum	0.119125	0.0477982	NA	no
SPSC_00378	FAM003558	S. scitamineum	0.0421715	0.0421715	NA	no
SPSC_00379	FAM003559	S. scitamineum	0.277406	0.277406	NA	no
SPSC_00380	FAM003560	S. scitamineum	0.0603233	0.0603233	NA	no
SPSC_00381	FAM003561	S. scitamineum	0.0729196	0.0729196	NA	no
SPSC_00382	FAM003562	S. scitamineum	0.0942054	0.0737215	NA	no
SPSC_00383	FAM003563	S. scitamineum	0.161602	0.161602	NA	no
SPSC_00384	FAM003564	S. scitamineum	0.163903	0.163903	NA	no
SPSC_00385	FAM003565	S. scitamineum	0.0465615	0.0465615	NA	no
SPSC_00386	FAM003566	S. scitamineum	0.0591127	0.0591127	NA	no
SPSC_00387	FAM003567	S. scitamineum	0.0588635	0.0588635	NA	no
SPSC_00388	FAM003568	S. scitamineum	0.0698497	0.0698497	NA	no
SPSC_00389	FAM003569	S. scitamineum	0.0474344	0.0466484	NA	no
SPSC_00390	FAM003570	S. scitamineum	0.053971	0.053971	NA	no
SPSC_00391	FAM003571	S. scitamineum	0.049726	0.049726	NA	no
SPSC_00392	FAM003572	S. scitamineum	0.145263	0.145263	NA	no
SPSC_00393	FAM003573	S. scitamineum	0.0362069	0.0362069	NA	no
SPSC_00394	FAM003575	S. scitamineum	0.10087	0.10087	NA	no
SPSC_00395	FAM003576	S. scitamineum	0.065611	0.0390373	NA	no
SPSC_00396	FAM003577	S. scitamineum	0.132274	0.132274	NA	no
SPSC_00397	FAM003578	S. scitamineum	0.111888	0.183809	NA	no
SPSC_00398	FAM003579	S. scitamineum	0.0173423	0.0173423	NA	no
SPSC_00399	FAM003580	S. scitamineum	0.0320266	0.0121433	NA	no
SPSC_00400	FAM003581	S. scitamineum	0.068648	0.0952794	NA	no
SPSC_00401	FAM003582	S. scitamineum	0.0920077	0.0320777	NA	no
SPSC_00402	FAM003583	S. scitamineum	0.187424	0.186422	NA	no
SPSC_00403	FAM003584	S. scitamineum	0.0814603	0.0814603	NA	no
SPSC_00404	FAM003585	S. scitamineum	0.215967	0.215967	NA	no
SPSC_00405	FAM006878	S. scitamineum	NA	NA	NA	no
SPSC_00406	FAM003293	S. scitamineum	0.0142228	0.00374088	NA	no
SPSC_00407	FAM003587	S. scitamineum	0.0373859	0.032094	NA	no
SPSC_00408	FAM003588	S. scitamineum	0.0317296	0.0270295	NA	no
SPSC_00409	FAM003589	S. scitamineum	0.147821	0.147821	NA	yes
SPSC_00410	FAM003590	S. scitamineum	0.0265597	0.0202713	NA	yes
SPSC_00411	FAM003591	S. scitamineum	0.0201381	0.0445158	NA	no
SPSC_00412	FAM003592	S. scitamineum	0.0761701	0.0761701	NA	no
SPSC_00413	FAM003593	S. scitamineum	0.037585	0.037585	NA	no
SPSC_00414	FAM003594	S. scitamineum	0.0276341	0.067472	NA	no
SPSC_00415	FAM003595	S. scitamineum	0.0919005	0.0919005	NA	no
SPSC_00416	FAM003596	S. scitamineum	0.103069	0.0789343	NA	no
SPSC_00417	FAM003597	S. scitamineum	0.0681684	0.0681684	NA	no
SPSC_00418	FAM003598	S. scitamineum	0.0447064	0.0679002	NA	no
SPSC_00419	FAM003599	S. scitamineum	0.0451006	0.012428	NA	no
SPSC_00420	FAM003600	S. scitamineum	0.111481	0.0810473	NA	no
SPSC_00421	FAM003601	S. scitamineum	0.195022	0.0799927	NA	no
SPSC_00422	FAM003602	S. scitamineum	0.0413067	0.0376522	NA	no
SPSC_00423	FAM003603	S. scitamineum	0.00505973	0.00505973	NA	no
SPSC_00424	FAM003604	S. scitamineum	0.0948685	0.0948685	NA	no
SPSC_00425	FAM003605	S. scitamineum	0.0824622	0.0306544	NA	no
SPSC_00426	FAM003606	S. scitamineum	0.0232103	0.0180717	NA	no
SPSC_00427	FAM003607	S. scitamineum	0.11786	0.11786	NA	no
SPSC_00428	FAM003608	S. scitamineum	0.0105992	0.00888219	NA	yes
SPSC_00429	FAM003609	S. scitamineum	0.0160017	0.0160017	NA	no
SPSC_00430	FAM003610	S. scitamineum	0.0505221	0.0505221	NA	no
SPSC_00431	FAM003611	S. scitamineum	0.145634	0.145634	NA	no
SPSC_00432	FAM003612	S. scitamineum	0.0505144	0.0505144	NA	no
SPSC_00433	FAM003613	S. scitamineum	0.126001	0.126001	NA	no
SPSC_00434	FAM003614	S. scitamineum	0.329713	0.329713	NA	no
SPSC_00435	FAM003615	S. scitamineum	0.167606	0.167915	NA	no
SPSC_00436	FAM003616	S. scitamineum	0.0152755	0.0152755	NA	no
SPSC_00437	FAM003617	S. scitamineum	0.029166	0.0313451	NA	no
SPSC_00438	FAM003619	S. scitamineum	0.0680194	0.0680194	NA	no
SPSC_00439	FAM003620	S. scitamineum	0.0698308	0.0521022	NA	no
SPSC_00440	FAM003621	S. scitamineum	0.0224689	0.0224689	NA	no
SPSC_00441	FAM003622	S. scitamineum	0.0891244	0.0891244	NA	yes
SPSC_00442	FAM003623	S. scitamineum	0.0360493	0.0400517	NA	no
SPSC_00443	FAM003624	S. scitamineum	0.140109	0.0779901	NA	no
SPSC_00444	FAM003625	S. scitamineum	0.0294268	0.0294268	NA	no
SPSC_00445	FAM003626	S. scitamineum	0.0734985	0.0734985	NA	no
SPSC_00446	FAM003627	S. scitamineum	0.104891	0.104891	NA	no
SPSC_00447	FAM003628	S. scitamineum	0.0173203	0.0180613	NA	no
SPSC_00448	FAM002622	S. scitamineum	0.0180153	0.0232239	NA	no
SPSC_00449	FAM003629	S. scitamineum	0.0242148	0.048856	NA	no
SPSC_00450	FAM003630	S. scitamineum	0.082148	0.0579908	NA	no
SPSC_00451	FAM003631	S. scitamineum	0.0364169	0.0364169	NA	no
SPSC_00452	FAM003632	S. scitamineum	0.0286125	0.0286125	NA	no
SPSC_00453	FAM003633	S. scitamineum	0.0975485	0.0975485	NA	no
SPSC_00454	FAM003634	S. scitamineum	0.0692378	0.0692378	NA	no
SPSC_00455	FAM003635	S. scitamineum	0.0574448	0.0574448	NA	no
SPSC_00456	FAM003636	S. scitamineum	0.0291619	0.0291619	NA	no
SPSC_00457	FAM003637	S. scitamineum	0.035998	0.035998	NA	no
SPSC_00458	FAM003638	S. scitamineum	1e-06	1e-06	NA	no
SPSC_00459	FAM003639	S. scitamineum	0.0764325	0.0764325	NA	no
SPSC_00460	FAM003640	S. scitamineum	0.0598467	0.0655069	NA	no
SPSC_00461	FAM003641	S. scitamineum	0.0854467	0.0854467	NA	no
SPSC_00462	FAM003642	S. scitamineum	0.0332164	0.0332164	NA	no
SPSC_00463	FAM001852	S. scitamineum	0.0622126	0.0283449	NA	no
SPSC_00464	FAM003643	S. scitamineum	0.0166276	0.0166276	NA	no
SPSC_00465	FAM003644	S. scitamineum	0.121199	0.121199	NA	no
SPSC_00466	FAM003645	S. scitamineum	0.122567	0.122567	NA	no
SPSC_00467	FAM003646	S. scitamineum	0.0670631	0.0670631	NA	no
SPSC_00468	FAM003647	S. scitamineum	0.0216505	0.0565105	NA	no
SPSC_00469	FAM003648	S. scitamineum	0.0293777	0.0293777	NA	no
SPSC_00470	FAM003649	S. scitamineum	0.10277	0.0724001	NA	no
SPSC_00471	FAM003650	S. scitamineum	0.0755413	0.0755413	NA	no
SPSC_00472	FAM003651	S. scitamineum	0.0867246	0.0867246	NA	no
SPSC_00473	FAM003652	S. scitamineum	0.0536454	0.0379422	NA	no
SPSC_00474	FAM003653	S. scitamineum	0.0556152	0.066498	NA	no
SPSC_00475	FAM003654	S. scitamineum	0.0176258	0.0176258	NA	no
SPSC_00476	FAM003655	S. scitamineum	0.0462098	0.0462098	NA	yes
SPSC_00477	FAM003656	S. scitamineum	0.0341344	0.0341344	NA	no
SPSC_00478	FAM003657	S. scitamineum	0.0794468	0.0794468	NA	no
SPSC_00479	FAM003658	S. scitamineum	0.0969336	0.0678144	NA	no
SPSC_00480	FAM003659	S. scitamineum	0.0302868	0.0302868	NA	no
SPSC_00481	FAM003660	S. scitamineum	0.031509	0.031509	NA	no
SPSC_00482	FAM003661	S. scitamineum	0.0608051	0.0946229	NA	no
SPSC_00483	FAM003662	S. scitamineum	0.0562126	0.0482165	NA	no
SPSC_00484	FAM003663	S. scitamineum	0.155818	0.155818	NA	no
SPSC_00485	FAM003664	S. scitamineum	0.0757454	0.0757454	NA	no
SPSC_00486	FAM003665	S. scitamineum	0.0540846	0.0540846	NA	no
SPSC_00487	FAM003666	S. scitamineum	0.119097	0.119097	NA	no
SPSC_00488	FAM003667	S. scitamineum	0.125861	0.125861	NA	no
SPSC_00489	FAM003668	S. scitamineum	0.113308	0.117492	NA	no
SPSC_00490	FAM003669	S. scitamineum	0.071741	0.0633659	NA	no
SPSC_00491	FAM003670	S. scitamineum	0.0504842	0.0504842	NA	no
SPSC_00492	FAM003671	S. scitamineum	0.0416402	0.0300147	NA	no
SPSC_00493	FAM003672	S. scitamineum	0.131198	0.0546041	NA	no
SPSC_00494	FAM003673	S. scitamineum	0.0422475	0.0422475	NA	no
SPSC_00495	FAM000865	S. scitamineum	0.0393658	0.0308407	NA	no
SPSC_00496	FAM003674	S. scitamineum	0.0941897	0.0750667	NA	no
SPSC_00497	FAM003676	S. scitamineum	0.0622023	0.0622023	NA	no
SPSC_00498	FAM003675	S. scitamineum	0.11592	0.11592	NA	no
SPSC_00499	FAM003677	S. scitamineum	0.049843	0.049843	NA	yes
SPSC_00500	FAM003678	S. scitamineum	0.0616968	0.0616431	NA	yes
SPSC_00501	FAM003679	S. scitamineum	0.0860435	0.172383	NA	no
SPSC_00502	FAM003680	S. scitamineum	0.0521859	0.0521859	NA	no
SPSC_00503	FAM003681	S. scitamineum	0.0491919	0.0491919	NA	no
SPSC_00504	FAM003682	S. scitamineum	0.0346895	0.0346895	NA	no
SPSC_00505	FAM003683	S. scitamineum	0.056369	0.056369	NA	no
SPSC_00506	FAM003684	S. scitamineum	0.039448	0.0321288	NA	no
SPSC_00507	FAM003685	S. scitamineum	0.00562366	0.00664679	NA	no
SPSC_00508	FAM006879	S. scitamineum	NA	NA	NA	no
SPSC_00509	FAM003687	S. scitamineum	0.0732907	0.0732907	NA	no
SPSC_00510	FAM003688	S. scitamineum	0.0737968	0.0737968	NA	no
SPSC_00511	FAM001694	S. scitamineum	0.00791012	0.00508598	NA	no
SPSC_00512	FAM003689	S. scitamineum	0.0224276	0.0224276	NA	no
SPSC_00513	FAM003690	S. scitamineum	0.0190749	0.0100234	NA	no
SPSC_00514	FAM003692	S. scitamineum	0.495704	0.495704	NA	no
SPSC_00515	FAM003693	S. scitamineum	0.0192702	0.0192702	NA	no
SPSC_00516	FAM003694	S. scitamineum	0.0337803	0.0549289	NA	no
SPSC_00517	FAM003695	S. scitamineum	0.0504919	0.0504919	NA	no
SPSC_00518	FAM003696	S. scitamineum	0.00897444	0.00897444	NA	no
SPSC_00519	FAM003697	S. scitamineum	0.0377135	0.0377135	NA	no
SPSC_00520	FAM003698	S. scitamineum	0.072042	0.072042	NA	no
SPSC_00521	FAM003699	S. scitamineum	0.0494115	0.0494115	NA	no
SPSC_00522	FAM003700	S. scitamineum	0.0714397	0.0714397	NA	no
SPSC_00523	FAM003703	S. scitamineum	0.0618901	0.0618901	NA	no
SPSC_00524	FAM003704	S. scitamineum	0.00185002	0.00185002	NA	no
SPSC_00525	FAM003705	S. scitamineum	0.0334961	0.0334961	NA	no
SPSC_00526	FAM003706	S. scitamineum	0.165908	0.165908	NA	no
SPSC_00527	FAM003707	S. scitamineum	0.00819856	0.0143917	NA	no
SPSC_00528	FAM003708	S. scitamineum	0.0456276	0.0456276	NA	no
SPSC_00529	FAM006397	S. scitamineum	NA	NA	NA	no
SPSC_00530	FAM003711	S. scitamineum	0.304814	0.185341	NA	no
SPSC_00531	FAM003712	S. scitamineum	0.0446705	0.0446705	NA	no
SPSC_00532	FAM003713	S. scitamineum	0.043564	0.0546308	NA	no
SPSC_00533	FAM003714	S. scitamineum	0.00850839	0.00850839	NA	no
SPSC_00534	FAM003715	S. scitamineum	0.0350167	0.0350167	NA	no
SPSC_00535	FAM003716	S. scitamineum	0.0450615	0.0391031	NA	no
SPSC_00536	FAM003717	S. scitamineum	0.197561	0.197561	NA	no
SPSC_00537	FAM003718	S. scitamineum	0.0975773	0.137527	NA	yes
SPSC_00538	FAM003719	S. scitamineum	0.0783868	0.0783868	NA	no
SPSC_00539	FAM003720	S. scitamineum	0.104159	0.104159	NA	no
SPSC_00540	FAM003417	S. scitamineum	0.0198361	0.0198361	NA	no
SPSC_00541	FAM003721	S. scitamineum	0.151814	0.151814	NA	no
SPSC_00542	FAM003722	S. scitamineum	0.0596291	0.0596291	NA	no
SPSC_00543	FAM003723	S. scitamineum	0.115567	0.115567	NA	no
SPSC_00544	FAM003724	S. scitamineum	0.101921	0.0650217	NA	no
SPSC_00545	FAM003725	S. scitamineum	0.12465	0.12465	NA	no
SPSC_00546	FAM003726	S. scitamineum	0.139076	0.144962	NA	no
SPSC_00547	FAM003727	S. scitamineum	0.0479898	0.0479898	NA	no
SPSC_00548	FAM003728	S. scitamineum	0.110201	0.110201	NA	yes
SPSC_00549	FAM003729	S. scitamineum	0.0766938	0.0766938	NA	yes
SPSC_00550	FAM006386	S. scitamineum	0.053541	0.053541	NA	no
SPSC_00551	FAM001477	S. scitamineum	0.0866694	0.0486035	NA	no
SPSC_00552	FAM001477	S. scitamineum	0.0866694	0.0486035	NA	no
SPSC_00553	FAM003730	S. scitamineum	0.0722199	0.0722199	NA	no
SPSC_00554	FAM003731	S. scitamineum	0.127769	0.127769	NA	no
SPSC_00555	FAM006398	S. scitamineum	0.075674	0.075674	NA	yes
SPSC_00556	FAM006336	S. scitamineum	0.0483534	0.0483534	NA	yes
SPSC_00557	FAM006334	S. scitamineum	0.0864852	0.0864852	NA	no
SPSC_00558	FAM006333	S. scitamineum	0.102456	0.102456	NA	no
SPSC_00559	FAM006332	S. scitamineum	0.030458	0.030458	NA	no
SPSC_00560	FAM006330	S. scitamineum	0.00117578	0.00117578	NA	yes
SPSC_00561	FAM006880	S. scitamineum	NA	NA	NA	no
SPSC_00562	FAM006328	S. scitamineum	0.0772744	0.0772744	NA	no
SPSC_00563	FAM006327	S. scitamineum	0.0804402	0.0594002	NA	no
SPSC_00564	FAM006326	S. scitamineum	0.0600342	0.0600342	NA	no
SPSC_00565	FAM006325	S. scitamineum	0.0440984	0.0440984	NA	no
SPSC_00566	FAM006324	S. scitamineum	0.0292399	0.0292399	NA	no
SPSC_00567	FAM006323	S. scitamineum	0.00788519	0.00788519	NA	no
SPSC_00568	FAM006322	S. scitamineum	0.0710682	0.0710682	NA	no
SPSC_00569	FAM006321	S. scitamineum	0.0162995	0.0162995	NA	no
SPSC_00570	FAM006320	S. scitamineum	0.0308707	0.0308707	NA	no
SPSC_00571	FAM006319	S. scitamineum	0.0336473	0.0336473	NA	no
SPSC_00572	FAM006318	S. scitamineum	0.223533	0.223533	NA	no
SPSC_00573	FAM006317	S. scitamineum	0.0357622	0.0446526	NA	yes
SPSC_00574	FAM006316	S. scitamineum	1e-06	1e-06	NA	no
SPSC_00575	FAM006315	S. scitamineum	1e-06	0.0241231	NA	no
SPSC_00576	FAM006314	S. scitamineum	0.0865059	0.0951919	NA	yes
SPSC_00577	FAM006313	S. scitamineum	0.108763	0.0802865	NA	yes
SPSC_00578	FAM004873	S. scitamineum	0.0193734	0.0146352	NA	no
SPSC_00579	FAM006312	S. scitamineum	0.160348	0.107343	NA	yes
SPSC_00580	FAM006311	S. scitamineum	0.0199297	0.0199297	NA	no
SPSC_00581	FAM006310	S. scitamineum	0.0304614	0.0304614	NA	no
SPSC_00582	FAM006309	S. scitamineum	0.0181724	0.0181724	NA	yes
SPSC_00583	FAM006308	S. scitamineum	0.0437664	0.0437664	NA	no
SPSC_00584	FAM006307	S. scitamineum	NA	NA	NA	yes
SPSC_00585	FAM006306	S. scitamineum	0.00410426	0.00410426	NA	no
SPSC_00586	FAM006305	S. scitamineum	0.0684058	0.0846296	NA	no
SPSC_00587	FAM006304	S. scitamineum	0.04299	0.04299	NA	no
SPSC_00588	FAM006303	S. scitamineum	0.027931	0.027931	NA	no
SPSC_00589	FAM006302	S. scitamineum	0.0141816	0.0140329	NA	no
SPSC_00590	FAM006301	S. scitamineum	0.097242	0.0935561	NA	no
SPSC_00591	FAM006300	S. scitamineum	0.181976	0.181976	NA	no
SPSC_00592	FAM006299	S. scitamineum	0.107863	0.107863	NA	no
SPSC_00593	FAM006298	S. scitamineum	0.0429256	0.0429256	NA	no
SPSC_00594	FAM006297	S. scitamineum	0.140651	0.141539	NA	no
SPSC_00595	FAM006296	S. scitamineum	0.0653622	0.0653622	NA	no
SPSC_00596	FAM006295	S. scitamineum	0.194199	0.193785	NA	no
SPSC_00597	FAM006294	S. scitamineum	0.0921414	0.0921414	NA	no
SPSC_00598	FAM006293	S. scitamineum	0.0864144	0.0864144	NA	no
SPSC_00599	FAM006292	S. scitamineum	0.0685081	0.0685081	NA	no
SPSC_00600	FAM006291	S. scitamineum	0.0411322	0.0411322	NA	no
SPSC_00601	FAM006290	S. scitamineum	0.00581143	0.00581143	NA	no
SPSC_00602	FAM006289	S. scitamineum	0.0272832	0.0394721	NA	no
SPSC_00603	FAM006288	S. scitamineum	0.0179242	0.0179242	NA	no
SPSC_00604	FAM006287	S. scitamineum	0.0188618	0.0188618	NA	no
SPSC_00605	FAM006286	S. scitamineum	0.0483252	0.0483252	NA	no
SPSC_00606	FAM006881	S. scitamineum	NA	NA	NA	no
SPSC_00607	FAM006284	S. scitamineum	0.00652904	0.011158	NA	no
SPSC_00608	FAM006283	S. scitamineum	0.0744216	0.0744216	NA	no
SPSC_00609	FAM006282	S. scitamineum	0.0172399	0.0172399	NA	no
SPSC_00610	FAM006281	S. scitamineum	0.052925	0.052925	NA	no
SPSC_00611	FAM006280	S. scitamineum	0.0175072	0.0296848	NA	no
SPSC_00612	FAM006279	S. scitamineum	0.117309	0.117309	NA	no
SPSC_00613	FAM006278	S. scitamineum	0.0868493	0.0868493	NA	no
SPSC_00614	FAM006882	S. scitamineum	NA	NA	NA	no
SPSC_00615	FAM006277	S. scitamineum	0.156551	0.156551	NA	no
SPSC_00616	FAM006276	S. scitamineum	0.197626	0.197626	NA	no
SPSC_00617	FAM006275	S. scitamineum	0.0499048	0.0499048	NA	no
SPSC_00618	FAM006274	S. scitamineum	0.0439536	0.0439536	NA	no
SPSC_00619	FAM006273	S. scitamineum	0.0558537	0.0558537	NA	yes
SPSC_00620	FAM006272	S. scitamineum	0.137559	0.138748	NA	no
SPSC_00621	FAM006271	S. scitamineum	0.111591	0.111591	NA	no
SPSC_00622	FAM006270	S. scitamineum	1e-06	0.0109816	NA	no
SPSC_00623	FAM006269	S. scitamineum	0.0316179	0.0316179	NA	no
SPSC_00624	FAM006268	S. scitamineum	0.0431059	0.0431059	NA	no
SPSC_00625	FAM006267	S. scitamineum	0.106289	0.106289	NA	no
SPSC_00626	FAM006266	S. scitamineum	0.0895176	0.0895176	NA	no
SPSC_00627	FAM006883	S. scitamineum	NA	NA	NA	no
SPSC_00628	FAM006264	S. scitamineum	0.036999	0.036999	NA	no
SPSC_00629	FAM006263	S. scitamineum	0.0484696	0.0487672	NA	no
SPSC_00630	FAM006261	S. scitamineum	0.0392059	0.0392059	NA	no
SPSC_00631	FAM006260	S. scitamineum	0.0126939	0.0538414	NA	no
SPSC_00632	FAM006259	S. scitamineum	0.126055	0.126055	NA	no
SPSC_00633	FAM006258	S. scitamineum	0.0160549	0.0160549	NA	no
SPSC_00634	FAM006257	S. scitamineum	0.00815857	0.00815857	NA	yes
SPSC_00635	FAM006256	S. scitamineum	0.125155	0.123304	NA	no
SPSC_00636	FAM006255	S. scitamineum	0.0751638	0.0751638	NA	no
SPSC_00637	FAM006254	S. scitamineum	0.0721983	0.0721983	NA	no
SPSC_00638	FAM006253	S. scitamineum	0.0765415	0.0765415	NA	no
SPSC_00639	FAM006252	S. scitamineum	0.0636909	0.0636909	NA	yes
SPSC_00640	FAM006251	S. scitamineum	0.0501461	0.0501461	NA	no
SPSC_00641	FAM006250	S. scitamineum	0.0411533	0.0411533	NA	no
SPSC_00642	FAM006392	S. scitamineum	NA	NA	NA	no
SPSC_00643	FAM006249	S. scitamineum	0.12994	0.12994	NA	no
SPSC_00644	FAM006248	S. scitamineum	0.0997815	0.0997815	NA	no
SPSC_00645	FAM006247	S. scitamineum	0.0778111	0.103334	NA	yes
SPSC_00646	FAM006246	S. scitamineum	0.0475985	0.0475985	NA	no
SPSC_00647	FAM006245	S. scitamineum	0.0665009	0.0665009	NA	no
SPSC_00648	FAM006244	S. scitamineum	0.023195	0.0305597	NA	no
SPSC_00649	FAM006243	S. scitamineum	0.0998833	0.135187	NA	no
SPSC_00650	FAM006242	S. scitamineum	0.008071	0.008071	NA	no
SPSC_00651	FAM006241	S. scitamineum	0.0874314	0.0874314	NA	no
SPSC_00652	FAM006240	S. scitamineum	0.163924	0.146077	NA	no
SPSC_00653	FAM006239	S. scitamineum	0.105043	0.105043	NA	no
SPSC_00654	FAM006884	S. scitamineum	NA	NA	NA	no
SPSC_00655	FAM005239	S. scitamineum	0.0208283	0.0208283	NA	no
SPSC_00656	FAM005238	S. scitamineum	0.0192013	0.0131928	NA	no
SPSC_00657	FAM005237	S. scitamineum	0.0187191	0.0187191	NA	no
SPSC_00658	FAM005236	S. scitamineum	0.0702395	0.0702395	NA	no
SPSC_00659	FAM005235	S. scitamineum	0.0245174	0.0217937	NA	no
SPSC_00660	FAM005234	S. scitamineum	0.150081	0.150081	NA	no
SPSC_00661	FAM005233	S. scitamineum	0.0636062	0.0636062	NA	no
SPSC_00662	FAM005232	S. scitamineum	0.0722497	0.0130602	NA	no
SPSC_00663	FAM005231	S. scitamineum	0.0531388	0.0531388	NA	no
SPSC_00664	FAM005230	S. scitamineum	0.0614949	0.0614949	NA	no
SPSC_00665	FAM005229	S. scitamineum	0.262307	0.0682978	NA	no
SPSC_00666	FAM005228	S. scitamineum	0.0505839	0.0505839	NA	no
SPSC_00667	FAM005227	S. scitamineum	0.0440421	0.0440421	NA	no
SPSC_00668	FAM005226	S. scitamineum	0.0453916	0.0453916	NA	no
SPSC_00669	FAM005225	S. scitamineum	0.0720942	0.047381	NA	no
SPSC_00670	FAM005224	S. scitamineum	0.056541	0.056541	NA	no
SPSC_00671	FAM005223	S. scitamineum	0.0509021	0.031583	NA	no
SPSC_00672	FAM005222	S. scitamineum	0.0343789	0.0343789	NA	no
SPSC_00673	FAM005221	S. scitamineum	0.0491737	0.0495348	NA	no
SPSC_00674	FAM005220	S. scitamineum	0.0641373	0.0641373	NA	no
SPSC_00675	FAM005219	S. scitamineum	999	0.0783723	NA	yes
SPSC_00676	FAM005218	S. scitamineum	0.0773958	0.0773958	NA	no
SPSC_00677	FAM005217	S. scitamineum	0.189675	0.189675	NA	no
SPSC_00678	FAM005216	S. scitamineum	0.0532522	0.0532522	NA	no
SPSC_00679	FAM005215	S. scitamineum	0.147856	0.147856	NA	no
SPSC_00680	FAM005214	S. scitamineum	0.116714	0.0868893	NA	no
SPSC_00681	FAM005213	S. scitamineum	0.363	0.362855	NA	no
SPSC_00682	FAM005212	S. scitamineum	0.0299199	0.0300995	NA	no
SPSC_00683	FAM005211	S. scitamineum	0.0296483	0.0296483	NA	no
SPSC_00684	FAM005210	S. scitamineum	0.0652044	0.0375461	NA	no
SPSC_00685	FAM005209	S. scitamineum	0.0724804	0.0724804	NA	no
SPSC_00686	FAM005208	S. scitamineum	0.118268	0.118268	NA	no
SPSC_00687	FAM005207	S. scitamineum	0.0790342	0.0780739	NA	no
SPSC_00688	FAM005206	S. scitamineum	0.0413167	0.0413167	NA	no
SPSC_00689	FAM005205	S. scitamineum	0.0470526	0.0466507	NA	no
SPSC_00690	FAM005204	S. scitamineum	0.0448559	0.0448559	NA	no
SPSC_00691	FAM005203	S. scitamineum	0.0260265	0.0260265	NA	no
SPSC_00692	FAM005202	S. scitamineum	0.0328627	0.0328627	NA	no
SPSC_00693	FAM005201	S. scitamineum	0.0385889	0.0385889	NA	no
SPSC_00694	FAM005200	S. scitamineum	0.152373	0.149924	NA	no
SPSC_00695	FAM005199	S. scitamineum	0.0994081	0.0994081	NA	no
SPSC_00696	FAM005198	S. scitamineum	0.0327158	0.0282957	NA	no
SPSC_00697	FAM005197	S. scitamineum	0.112188	0.112188	NA	no
SPSC_00698	FAM005196	S. scitamineum	0.0700242	0.0700242	NA	no
SPSC_00699	FAM005195	S. scitamineum	0.0616587	0.0624901	NA	no
SPSC_00700	FAM005194	S. scitamineum	0.0565592	0.0565592	NA	no
SPSC_00701	FAM005193	S. scitamineum	0.0559385	0.0362668	NA	no
SPSC_00702	FAM001370	S. scitamineum	0.0038507	0.00100712	NA	no
SPSC_00703	FAM005191	S. scitamineum	0.0512174	0.0441847	NA	no
SPSC_00704	FAM005190	S. scitamineum	0.0440022	0.0330777	NA	no
SPSC_00705	FAM005189	S. scitamineum	0.0511786	0.0511786	NA	no
SPSC_00706	FAM005188	S. scitamineum	0.46045	0.46045	NA	no
SPSC_00707	FAM005187	S. scitamineum	0.0376332	0.0376332	NA	no
SPSC_00708	FAM005186	S. scitamineum	0.0204136	0.0204136	NA	no
SPSC_00709	FAM005185	S. scitamineum	0.0922015	0.063405	NA	no
SPSC_00710	FAM005184	S. scitamineum	0.0391419	0.0384459	NA	no
SPSC_00711	FAM006885	S. scitamineum	NA	NA	NA	no
SPSC_00712	FAM005183	S. scitamineum	0.046907	0.0622422	NA	no
SPSC_00713	FAM005182	S. scitamineum	0.0302988	0.0302988	NA	no
SPSC_00714	FAM005181	S. scitamineum	0.0450425	0.0450425	NA	no
SPSC_00715	FAM005180	S. scitamineum	0.0721767	0.0719117	NA	yes
SPSC_00716	FAM005178	S. scitamineum	0.376746	0.376746	NA	yes
SPSC_00717	FAM005177	S. scitamineum	0.0723403	0.0723403	NA	no
SPSC_00718	FAM005176	S. scitamineum	0.039268	0.039268	NA	no
SPSC_00719	FAM005175	S. scitamineum	0.212504	0.190211	NA	no
SPSC_00720	FAM005173	S. scitamineum	0.0941879	0.0753788	NA	no
SPSC_00721	FAM005172	S. scitamineum	0.0863266	0.0863266	NA	no
SPSC_00722	FAM005171	S. scitamineum	0.0369086	0.0369086	NA	no
SPSC_00723	FAM005170	S. scitamineum	0.0698929	0.0393588	NA	no
SPSC_00724	FAM005169	S. scitamineum	0.110642	0.110642	NA	yes
SPSC_00725	FAM005168	S. scitamineum	0.0769655	0.0769655	NA	yes
SPSC_00726	FAM005167	S. scitamineum	0.509042	0.2581	NA	no
SPSC_00727	FAM005166	S. scitamineum	0.0642805	0.0642805	NA	no
SPSC_00728	FAM005165	S. scitamineum	0.0872213	0.0561758	NA	no
SPSC_00729	FAM005164	S. scitamineum	0.0395885	0.0395885	NA	no
SPSC_00730	FAM005162	S. scitamineum	0.0315664	0.0315664	NA	no
SPSC_00731	FAM005160	S. scitamineum	0.242003	0.242003	NA	no
SPSC_00732	FAM005161	S. scitamineum	0.0759952	0.0759952	NA	no
SPSC_00733	FAM005159	S. scitamineum	0.257175	0.238197	NA	no
SPSC_00734	FAM005158	S. scitamineum	0.0322453	0.0304404	NA	no
SPSC_00735	FAM005157	S. scitamineum	0.0737419	0.0737419	NA	no
SPSC_00736	FAM005156	S. scitamineum	0.0930759	0.07673	NA	no
SPSC_00737	FAM005155	S. scitamineum	0.0293276	0.0098593	NA	no
SPSC_00738	FAM005154	S. scitamineum	0.0379703	0.0379703	NA	no
SPSC_00739	FAM005153	S. scitamineum	0.0474405	0.0348042	NA	no
SPSC_00740	FAM005152	S. scitamineum	0.0558452	0.0558452	NA	no
SPSC_00741	FAM005151	S. scitamineum	0.0425326	0.0268936	NA	no
SPSC_00742	FAM005150	S. scitamineum	0.104126	0.0789584	NA	no
SPSC_00743	FAM005149	S. scitamineum	0.0794675	0.0449789	NA	no
SPSC_00744	FAM005148	S. scitamineum	0.0619452	0.0887648	NA	no
SPSC_00745	FAM005147	S. scitamineum	0.00962222	0.0159378	NA	no
SPSC_00746	FAM005146	S. scitamineum	1e-06	1e-06	NA	no
SPSC_00747	FAM005145	S. scitamineum	0.166665	0.166665	NA	no
SPSC_00748	FAM005144	S. scitamineum	0.0194812	0.0295249	NA	no
SPSC_00749	FAM005143	S. scitamineum	0.0255295	0.0245157	NA	no
SPSC_00750	FAM005142	S. scitamineum	0.253558	0.253558	NA	no
SPSC_00751	FAM006886	S. scitamineum	NA	NA	NA	no
SPSC_00752	FAM005140	S. scitamineum	0.0919361	0.0919361	NA	no
SPSC_00753	FAM005139	S. scitamineum	0.0937088	0.0786895	NA	no
SPSC_00754	FAM006887	S. scitamineum	NA	NA	NA	no
SPSC_00755	FAM005138	S. scitamineum	0.00755471	0.00117982	NA	no
SPSC_00756	FAM005137	S. scitamineum	0.0268598	0.0268598	NA	no
SPSC_00757	FAM005136	S. scitamineum	0.127825	0.110546	NA	no
SPSC_00758	FAM005135	S. scitamineum	0.0902031	0.0902031	NA	no
SPSC_00759	FAM005134	S. scitamineum	0.0429188	0.0429188	NA	no
SPSC_00760	FAM005133	S. scitamineum	0.111266	0.111266	NA	no
SPSC_00761	FAM005132	S. scitamineum	0.00204492	0.00204492	NA	no
SPSC_00762	FAM005131	S. scitamineum	0.0132382	0.0132382	NA	no
SPSC_00763	FAM005130	S. scitamineum	0.0278338	0.0278338	NA	no
SPSC_00764	FAM005129	S. scitamineum	0.046908	0.046908	NA	no
SPSC_00765	FAM005128	S. scitamineum	0.039682	0.039682	NA	no
SPSC_00766	FAM005127	S. scitamineum	0.12838	0.12838	NA	no
SPSC_00767	FAM005126	S. scitamineum	0.0883009	0.111487	NA	no
SPSC_00768	FAM005125	S. scitamineum	0.021347	0.021347	NA	no
SPSC_00769	FAM005124	S. scitamineum	0.0274798	0.0274798	NA	no
SPSC_00770	FAM005123	S. scitamineum	0.025717	0.0364207	NA	no
SPSC_00771	FAM005122	S. scitamineum	0.031218	0.031218	NA	no
SPSC_00772	FAM005121	S. scitamineum	0.0900692	0.0897295	NA	no
SPSC_00773	FAM005120	S. scitamineum	0.00979256	0.00979256	NA	no
SPSC_00774	FAM005119	S. scitamineum	0.0957033	0.0957033	NA	no
SPSC_00775	FAM005117	S. scitamineum	0.043457	0.043457	NA	no
SPSC_00776	FAM005116	S. scitamineum	0.0792113	0.0792113	NA	no
SPSC_00777	FAM005115	S. scitamineum	0.0480316	0.0480316	NA	no
SPSC_00778	FAM005114	S. scitamineum	0.031048	0.031048	NA	no
SPSC_00779	FAM005113	S. scitamineum	0.0636983	0.0636983	NA	no
SPSC_00780	FAM005112	S. scitamineum	0.0405552	0.0405552	NA	no
SPSC_00781	FAM005111	S. scitamineum	0.0984967	0.0984967	NA	no
SPSC_00782	FAM000150	S. scitamineum	0.0276704	0.02268	NA	no
SPSC_00783	FAM005110	S. scitamineum	0.0564225	0.0564225	NA	no
SPSC_00784	FAM005109	S. scitamineum	0.0336715	0.0336715	NA	no
SPSC_00785	FAM005108	S. scitamineum	0.0880584	0.0695922	NA	no
SPSC_00786	FAM005107	S. scitamineum	0.0670769	0.0670769	NA	no
SPSC_00787	FAM005106	S. scitamineum	0.0140368	0.0140368	NA	no
SPSC_00788	FAM006888	S. scitamineum	NA	NA	NA	yes
SPSC_00789	FAM005104	S. scitamineum	0.028905	0.028905	NA	no
SPSC_00790	FAM005103	S. scitamineum	0.049521	0.049521	NA	no
SPSC_00791	FAM005102	S. scitamineum	0.170641	0.170641	NA	no
SPSC_00792	FAM005101	S. scitamineum	0.0688769	0.0688769	NA	no
SPSC_00793	FAM005100	S. scitamineum	0.221816	0.174811	NA	no
SPSC_00794	FAM005099	S. scitamineum	0.0741008	0.0741008	NA	no
SPSC_00795	FAM005098	S. scitamineum	0.0393136	0.0393136	NA	yes
SPSC_00796	FAM005097	S. scitamineum	0.0547296	0.0547296	NA	no
SPSC_00797	FAM005096	S. scitamineum	0.0821537	0.0726188	NA	no
SPSC_00798	FAM005095	S. scitamineum	0.0265372	0.0265372	NA	no
SPSC_00799	FAM005094	S. scitamineum	0.0713095	0.0734105	NA	no
SPSC_00800	FAM005093	S. scitamineum	0.0510272	0.0510272	NA	no
SPSC_00801	FAM005092	S. scitamineum	0.0562363	0.0562363	NA	no
SPSC_00802	FAM005091	S. scitamineum	0.0490802	0.0490802	NA	no
SPSC_00803	FAM005090	S. scitamineum	0.0913366	0.0913366	NA	no
SPSC_00804	FAM005089	S. scitamineum	0.194581	0.194581	NA	no
SPSC_00805	FAM005088	S. scitamineum	0.0279775	0.0301526	NA	yes
SPSC_00806	FAM005087	S. scitamineum	0.0506226	0.0506226	NA	no
SPSC_00807	FAM006889	S. scitamineum	NA	NA	NA	yes
SPSC_00808	FAM005086	S. scitamineum	0.0522998	0.0522998	NA	yes
SPSC_00809	FAM005085	S. scitamineum	0.0597295	0.0597295	NA	no
SPSC_00810	FAM005084	S. scitamineum	0.0133079	0.0118038	NA	no
SPSC_00811	FAM005083	S. scitamineum	0.050321	0.050321	NA	no
SPSC_00812	FAM005082	S. scitamineum	1.00706	0.085842	NA	no
SPSC_00813	FAM005081	S. scitamineum	0.0834105	0.0834105	NA	no
SPSC_00814	FAM005080	S. scitamineum	0.0299297	0.0299297	NA	no
SPSC_00815	FAM005079	S. scitamineum	0.0905459	0.0901668	NA	no
SPSC_00816	FAM005078	S. scitamineum	0.0979548	0.0979548	NA	no
SPSC_00817	FAM005077	S. scitamineum	0.100013	0.100013	NA	no
SPSC_00818	FAM005076	S. scitamineum	0.142443	0.142443	NA	no
SPSC_00819	FAM005075	S. scitamineum	0.0621877	0.0621877	NA	yes
SPSC_00820	FAM005074	S. scitamineum	0.106389	0.106389	NA	no
SPSC_00821	FAM005073	S. scitamineum	0.0535231	0.0535231	NA	no
SPSC_00822	FAM005072	S. scitamineum	0.0875098	0.0563681	NA	no
SPSC_00823	FAM005071	S. scitamineum	0.0293897	0.0293897	NA	no
SPSC_00824	FAM005070	S. scitamineum	0.0571236	0.0571236	NA	no
SPSC_00825	FAM005069	S. scitamineum	0.0270991	0.0270991	NA	no
SPSC_00826	FAM005068	S. scitamineum	0.0890868	999	NA	no
SPSC_00827	FAM005067	S. scitamineum	0.0337646	0.0454414	NA	no
SPSC_00828	FAM005066	S. scitamineum	0.0525771	0.0525771	NA	no
SPSC_00829	FAM005065	S. scitamineum	0.0399895	0.0399895	NA	no
SPSC_00830	FAM006370	S. scitamineum	0.151354	0.151354	NA	no
SPSC_00831	FAM005240	S. scitamineum	0.121817	0.121817	NA	no
SPSC_00832	FAM005241	S. scitamineum	0.0951872	0.0960264	NA	no
SPSC_00833	FAM005242	S. scitamineum	0.00852869	0.00852869	NA	no
SPSC_00834	FAM005243	S. scitamineum	0.0730629	0.0730629	NA	no
SPSC_00835	FAM005244	S. scitamineum	0.0461218	0.0461218	NA	no
SPSC_00836	FAM006890	S. scitamineum	NA	NA	NA	no
SPSC_00837	FAM005246	S. scitamineum	0.00524966	0.00821068	NA	no
SPSC_00838	FAM005248	S. scitamineum	0.0961224	0.0961224	NA	no
SPSC_00839	FAM005250	S. scitamineum	0.0438769	0.0437096	NA	no
SPSC_00840	FAM006891	S. scitamineum	NA	NA	NA	no
SPSC_00841	FAM006399	S. scitamineum	NA	NA	NA	no
SPSC_00842	FAM005256	S. scitamineum	0.107236	0.107236	NA	no
SPSC_00843	FAM004559	S. scitamineum	0.185688	0.108974	NA	yes
SPSC_00844	FAM004564	S. scitamineum	0.0545096	0.0545096	NA	no
SPSC_00845	FAM004565	S. scitamineum	0.11612	0.11612	NA	no
SPSC_00846	FAM004566	S. scitamineum	0.0174075	0.0174075	NA	no
SPSC_00847	FAM004567	S. scitamineum	0.134111	0.134111	NA	no
SPSC_00848	FAM004568	S. scitamineum	0.00542889	0.0147769	NA	no
SPSC_00849	FAM004569	S. scitamineum	0.107985	0.107985	NA	no
SPSC_00850	FAM004570	S. scitamineum	0.0606916	0.0606916	NA	yes
SPSC_00851	FAM004571	S. scitamineum	0.0685724	0.0685724	NA	no
SPSC_00852	FAM004572	S. scitamineum	0.0816272	0.0816272	NA	no
SPSC_00853	FAM004573	S. scitamineum	0.0120456	0.0217922	NA	no
SPSC_00854	FAM004574	S. scitamineum	0.0594468	0.0594468	NA	no
SPSC_00855	FAM004575	S. scitamineum	0.0596014	0.0751126	NA	no
SPSC_00856	FAM004576	S. scitamineum	0.0754337	0.0173074	NA	no
SPSC_00857	FAM004578	S. scitamineum	0.0303389	0.0303389	NA	no
SPSC_00858	FAM004579	S. scitamineum	0.166313	0.158696	NA	no
SPSC_00859	FAM004580	S. scitamineum	0.121599	0.122606	NA	no
SPSC_00860	FAM004581	S. scitamineum	0.0176759	0.0176759	NA	no
SPSC_00861	FAM004582	S. scitamineum	0.0570233	0.0289579	NA	yes
SPSC_00862	FAM004583	S. scitamineum	0.00775424	0.00775424	NA	no
SPSC_00863	FAM004584	S. scitamineum	0.0963669	0.0963669	NA	no
SPSC_00864	FAM004585	S. scitamineum	0.0821065	0.0821065	NA	no
SPSC_00865	FAM004586	S. scitamineum	0.123648	0.120551	NA	no
SPSC_00866	FAM004587	S. scitamineum	0.0510805	0.0510805	NA	no
SPSC_00867	FAM004588	S. scitamineum	0.0248661	0.0248661	NA	no
SPSC_00868	FAM004589	S. scitamineum	0.0526156	0.0887194	NA	no
SPSC_00869	FAM005410	S. scitamineum	0.0204896	0.0372146	NA	no
SPSC_00870	FAM004590	S. scitamineum	0.0451781	0.033088	NA	no
SPSC_00871	FAM004591	S. scitamineum	0.0735445	0.0735445	NA	no
SPSC_00872	FAM004592	S. scitamineum	0.13543	0.13543	NA	no
SPSC_00873	FAM004593	S. scitamineum	0.0416577	0.0416577	NA	no
SPSC_00874	FAM004594	S. scitamineum	0.0657835	0.0657835	NA	no
SPSC_00875	FAM004595	S. scitamineum	0.0472992	0.0472992	NA	no
SPSC_00876	FAM004596	S. scitamineum	0.193612	0.193612	NA	yes
SPSC_00877	FAM004597	S. scitamineum	0.149986	0.149986	NA	yes
SPSC_00878	FAM004598	S. scitamineum	0.101953	0.0683539	NA	no
SPSC_00879	FAM004599	S. scitamineum	0.0112405	0.0349011	NA	no
SPSC_00880	FAM004600	S. scitamineum	0.0665748	0.0529485	NA	no
SPSC_00881	FAM004601	S. scitamineum	0.0218783	0.0135294	NA	no
SPSC_00882	FAM004602	S. scitamineum	0.0591982	0.063964	NA	no
SPSC_00883	FAM004603	S. scitamineum	0.0510829	0.0510829	NA	no
SPSC_00884	FAM004604	S. scitamineum	0.0297878	0.0305168	NA	no
SPSC_00885	FAM004605	S. scitamineum	0.00730712	0.00730712	NA	no
SPSC_00886	FAM006892	S. scitamineum	NA	NA	NA	no
SPSC_00887	FAM001957	S. scitamineum	0.0458538	0.0321836	NA	no
SPSC_00888	FAM001956	S. scitamineum	0.0644466	0.0622634	NA	yes
SPSC_00889	FAM004606	S. scitamineum	0.0817884	0.0659381	NA	yes
SPSC_00890	FAM004607	S. scitamineum	0.0701743	0.0695172	NA	no
SPSC_00891	FAM004608	S. scitamineum	0.0557768	0.0557768	NA	no
SPSC_00892	FAM004551	S. scitamineum	0.0540761	0.0580904	NA	no
SPSC_00893	FAM001215	S. scitamineum	0.052377	0.0235681	NA	no
SPSC_00894	FAM004609	S. scitamineum	0.142693	0.142693	NA	no
SPSC_00895	FAM004610	S. scitamineum	0.0335095	0.0335095	NA	no
SPSC_00896	FAM004612	S. scitamineum	0.0794793	0.0794793	NA	no
SPSC_00897	FAM000271	S. scitamineum	0.0277121	0.0428062	NA	yes
SPSC_00898	FAM004613	S. scitamineum	0.0290009	0.0290009	NA	no
SPSC_00899	FAM006893	S. scitamineum	NA	NA	NA	no
SPSC_00900	FAM006894	S. scitamineum	NA	NA	NA	no
SPSC_00901	FAM004614	S. scitamineum	0.121119	0.121119	NA	no
SPSC_00902	FAM006895	S. scitamineum	NA	NA	NA	yes
SPSC_00903	FAM004615	S. scitamineum	0.0319862	0.0319862	NA	no
SPSC_00904	FAM004616	S. scitamineum	0.0399392	0.0404875	NA	no
SPSC_00905	FAM004617	S. scitamineum	0.0272277	0.0272277	NA	no
SPSC_00906	FAM004618	S. scitamineum	0.0299541	0.0299541	NA	no
SPSC_00907	FAM004619	S. scitamineum	0.044242	0.044242	NA	no
SPSC_00908	FAM004620	S. scitamineum	0.103955	0.103955	NA	no
SPSC_00909	FAM004621	S. scitamineum	0.0685106	0.0334222	NA	no
SPSC_00910	FAM004622	S. scitamineum	0.0617915	0.0617915	NA	no
SPSC_00911	FAM004623	S. scitamineum	0.0508311	0.0320687	NA	no
SPSC_00912	FAM004624	S. scitamineum	0.118671	0.05135	NA	no
SPSC_00913	FAM004625	S. scitamineum	0.029921	0.029921	NA	no
SPSC_00914	FAM004626	S. scitamineum	0.0675644	0.0675644	NA	no
SPSC_00915	FAM004627	S. scitamineum	0.0401622	0.0297467	NA	no
SPSC_00916	FAM004628	S. scitamineum	0.0577839	0.0951577	NA	no
SPSC_00917	FAM004629	S. scitamineum	0.0420313	0.0420313	NA	no
SPSC_00918	FAM004630	S. scitamineum	0.0321802	0.0321802	NA	yes
SPSC_00919	FAM004631	S. scitamineum	0.0838566	0.0426349	NA	no
SPSC_00920	FAM004632	S. scitamineum	0.0274678	0.0274678	NA	no
SPSC_00921	FAM004633	S. scitamineum	0.138935	0.138935	NA	no
SPSC_00922	FAM004634	S. scitamineum	0.112972	0.112972	NA	no
SPSC_00923	FAM004635	S. scitamineum	0.0560392	0.0560581	NA	no
SPSC_00924	FAM004636	S. scitamineum	0.129265	0.129545	NA	no
SPSC_00925	FAM004637	S. scitamineum	0.0360389	0.0360389	NA	no
SPSC_00926	FAM004638	S. scitamineum	0.0489377	0.0808079	NA	no
SPSC_00927	FAM004639	S. scitamineum	0.0388026	0.0521462	NA	no
SPSC_00928	FAM004640	S. scitamineum	0.114134	0.110085	NA	no
SPSC_00929	FAM004641	S. scitamineum	0.11892	0.167026	NA	no
SPSC_00930	FAM004642	S. scitamineum	0.076556	0.076556	NA	no
SPSC_00931	FAM004643	S. scitamineum	0.0209118	0.0209118	NA	no
SPSC_00932	FAM004644	S. scitamineum	0.0346347	0.0346347	NA	no
SPSC_00933	FAM004645	S. scitamineum	0.04591	0.0472075	NA	no
SPSC_00934	FAM004646	S. scitamineum	0.0139198	0.0139198	NA	no
SPSC_00935	FAM004647	S. scitamineum	0.0530959	0.0530959	NA	no
SPSC_00936	FAM004648	S. scitamineum	0.0135071	0.0135071	NA	no
SPSC_00937	FAM004649	S. scitamineum	0.0514235	0.0693075	NA	yes
SPSC_00938	FAM004650	S. scitamineum	0.0299356	0.0298637	NA	no
SPSC_00939	FAM004651	S. scitamineum	0.090291	0.090291	NA	no
SPSC_00940	FAM004652	S. scitamineum	0.0737937	0.115544	NA	no
SPSC_00941	FAM004653	S. scitamineum	0.171427	0.171427	NA	no
SPSC_00942	FAM004654	S. scitamineum	0.0625039	0.0625039	NA	yes
SPSC_00943	FAM004655	S. scitamineum	0.0396914	0.0396914	NA	no
SPSC_00944	FAM004656	S. scitamineum	0.214931	0.196177	NA	yes
SPSC_00945	FAM004657	S. scitamineum	0.0571846	0.0571846	NA	no
SPSC_00946	FAM004658	S. scitamineum	0.0933081	0.0933081	NA	no
SPSC_00947	FAM004659	S. scitamineum	0.165127	0.165127	NA	no
SPSC_00948	FAM004660	S. scitamineum	0.0625238	0.0625238	NA	no
SPSC_00949	FAM004661	S. scitamineum	0.00081461	0.00081461	NA	no
SPSC_00950	FAM004662	S. scitamineum	0.0873882	0.0873882	NA	no
SPSC_00951	FAM004663	S. scitamineum	0.0158734	0.0222732	NA	no
SPSC_00952	FAM004664	S. scitamineum	0.0207137	0.0207137	NA	no
SPSC_00953	FAM004665	S. scitamineum	999	0.0460444	NA	no
SPSC_00954	FAM004666	S. scitamineum	0.0441544	0.0441544	NA	no
SPSC_00955	FAM004667	S. scitamineum	0.0967207	0.0758989	NA	no
SPSC_00956	FAM004668	S. scitamineum	0.0686196	0.0686196	NA	no
SPSC_00957	FAM004669	S. scitamineum	0.02831	0.02831	NA	no
SPSC_00958	FAM006400	S. scitamineum	NA	NA	NA	yes
SPSC_00959	FAM004671	S. scitamineum	0.0640293	0.0813292	NA	no
SPSC_00960	FAM004672	S. scitamineum	0.00785143	0.00785143	NA	no
SPSC_00961	FAM004673	S. scitamineum	0.0280988	0.0280988	NA	no
SPSC_00962	FAM004674	S. scitamineum	0.0454919	0.0454919	NA	no
SPSC_00963	FAM004675	S. scitamineum	0.305127	0.303514	NA	no
SPSC_00964	FAM004676	S. scitamineum	0.129354	0.132508	NA	no
SPSC_00965	FAM004677	S. scitamineum	0.0327981	0.0327981	NA	no
SPSC_00966	FAM004678	S. scitamineum	0.00111686	0.00111686	NA	no
SPSC_00967	FAM004679	S. scitamineum	0.0421755	0.0547787	NA	no
SPSC_00968	FAM004680	S. scitamineum	0.0639653	0.0639653	NA	no
SPSC_00969	FAM004681	S. scitamineum	0.119997	0.119997	NA	yes
SPSC_00970	FAM001023	S. scitamineum	0.0087535	0.00731102	NA	no
SPSC_00971	FAM004682	S. scitamineum	0.0411605	0.0411605	NA	no
SPSC_00972	FAM004683	S. scitamineum	0.0672847	0.0672847	NA	no
SPSC_00973	FAM004684	S. scitamineum	0.0822933	0.0822933	NA	no
SPSC_00974	FAM004685	S. scitamineum	0.0451382	0.0451382	NA	no
SPSC_00975	FAM004686	S. scitamineum	0.0305135	0.0246676	NA	no
SPSC_00976	FAM004687	S. scitamineum	0.0665577	0.0665577	NA	no
SPSC_00977	FAM004688	S. scitamineum	0.0334804	0.0334804	NA	no
SPSC_00978	FAM004689	S. scitamineum	0.0363195	0.0363195	NA	no
SPSC_00979	FAM004690	S. scitamineum	0.00513343	0.00513343	NA	no
SPSC_00980	FAM004691	S. scitamineum	0.0855281	0.102409	NA	no
SPSC_00981	FAM006896	S. scitamineum	NA	NA	NA	no
SPSC_00982	FAM006897	S. scitamineum	NA	NA	NA	no
SPSC_00983	FAM004695	S. scitamineum	0.0675191	0.0681892	NA	no
SPSC_00984	FAM004696	S. scitamineum	0.0801638	0.0801638	NA	no
SPSC_00985	FAM004697	S. scitamineum	0.0194225	0.0194225	NA	no
SPSC_00986	FAM004698	S. scitamineum	0.05757	0.0210189	NA	no
SPSC_00987	FAM004699	S. scitamineum	0.0129549	0.0168426	NA	no
SPSC_00988	FAM004700	S. scitamineum	0.0843672	0.141619	NA	no
SPSC_00989	FAM004701	S. scitamineum	0.23288	0.0550593	NA	no
SPSC_00990	FAM004101	S. scitamineum	0.0262908	0.0236927	NA	yes
SPSC_00991	FAM004702	S. scitamineum	0.00971457	0.00971457	NA	no
SPSC_00992	FAM004703	S. scitamineum	0.0167047	0.0167047	NA	no
SPSC_00993	FAM004704	S. scitamineum	0.0419932	0.0419932	NA	no
SPSC_00994	FAM004705	S. scitamineum	0.0319974	0.0319974	NA	no
SPSC_00995	FAM004706	S. scitamineum	0.0331694	0.0331694	NA	no
SPSC_00996	FAM004707	S. scitamineum	0.0541736	0.0411286	NA	no
SPSC_00997	FAM004708	S. scitamineum	0.0877239	0.0877239	NA	no
SPSC_00998	FAM004709	S. scitamineum	0.0337932	0.0337932	NA	yes
SPSC_00999	FAM004710	S. scitamineum	0.0731519	0.0786472	NA	no
SPSC_01000	FAM004711	S. scitamineum	0.0571951	0.0571951	NA	no
SPSC_01001	FAM004712	S. scitamineum	0.0623323	0.0623323	NA	no
SPSC_01002	FAM004713	S. scitamineum	0.0651413	0.0202466	NA	no
SPSC_01003	FAM004714	S. scitamineum	0.0347258	0.0361863	NA	no
SPSC_01004	FAM004715	S. scitamineum	0.0669657	0.0669657	NA	no
SPSC_01005	FAM004716	S. scitamineum	0.0650325	0.0650325	NA	no
SPSC_01006	FAM004717	S. scitamineum	0.0791144	0.0815944	NA	no
SPSC_01007	FAM004718	S. scitamineum	0.0662937	0.0662937	NA	no
SPSC_01008	FAM002121	S. scitamineum	0.00652019	0.00472859	NA	no
SPSC_01009	FAM004719	S. scitamineum	0.139558	0.139558	NA	no
SPSC_01010	FAM004720	S. scitamineum	0.0546012	0.0600961	NA	no
SPSC_01011	FAM004721	S. scitamineum	0.128487	0.146295	NA	no
SPSC_01012	FAM004722	S. scitamineum	0.0484373	0.0484373	NA	no
SPSC_01013	FAM004723	S. scitamineum	0.130501	0.128324	NA	no
SPSC_01014	FAM004724	S. scitamineum	0.0593456	0.0579585	NA	no
SPSC_01015	FAM004725	S. scitamineum	0.0235124	0.0235124	NA	no
SPSC_01016	FAM004726	S. scitamineum	0.093906	0.093906	NA	no
SPSC_01017	FAM004727	S. scitamineum	0.126225	0.126225	NA	no
SPSC_01018	FAM004728	S. scitamineum	0.0359903	0.0383583	NA	no
SPSC_01019	FAM004729	S. scitamineum	0.121087	0.121087	NA	no
SPSC_01020	FAM006351	S. scitamineum	0.306065	0.306065	NA	yes
SPSC_01021	FAM005425	S. scitamineum	0.0852907	0.0852907	NA	no
SPSC_01022	FAM005424	S. scitamineum	0.0839955	0.0704882	NA	no
SPSC_01023	FAM005423	S. scitamineum	0.0647784	0.0647784	NA	no
SPSC_01024	FAM005410	S. scitamineum	0.0564787	0.0372146	NA	no
SPSC_01025	FAM005422	S. scitamineum	0.151706	0.151706	NA	no
SPSC_01026	FAM005421	S. scitamineum	0.0583497	0.0583497	NA	no
SPSC_01027	FAM005420	S. scitamineum	0.0150933	0.00533221	NA	no
SPSC_01028	FAM005419	S. scitamineum	0.0312582	0.0312582	NA	no
SPSC_01029	FAM005418	S. scitamineum	0.152693	0.152693	NA	no
SPSC_01030	FAM005417	S. scitamineum	0.227218	0.22218	NA	yes
SPSC_01031	FAM005417	S. scitamineum	0.227218	0.22218	NA	yes
SPSC_01032	FAM005416	S. scitamineum	0.138717	0.138717	NA	no
SPSC_01033	FAM005415	S. scitamineum	0.0727709	0.0727709	NA	no
SPSC_01034	FAM005414	S. scitamineum	0.0297504	0.0297504	NA	no
SPSC_01035	FAM005413	S. scitamineum	0.102916	0.102916	NA	no
SPSC_01036	FAM005412	S. scitamineum	0.0896893	0.0896893	NA	no
SPSC_01037	FAM005411	S. scitamineum	0.0497043	0.0926053	NA	no
SPSC_01038	FAM005410	S. scitamineum	0.0564787	0.0372146	NA	no
SPSC_01039	FAM001297	S. scitamineum	0.060597	0.0632507	NA	no
SPSC_01040	FAM005409	S. scitamineum	0.0242645	0.0242645	NA	no
SPSC_01041	FAM005408	S. scitamineum	0.226863	0.226863	NA	no
SPSC_01042	FAM005407	S. scitamineum	0.0815658	0.0815658	NA	no
SPSC_01043	FAM005406	S. scitamineum	0.0643604	0.0643604	NA	no
SPSC_01044	FAM005405	S. scitamineum	0.00470608	0.00470608	NA	no
SPSC_01045	FAM005404	S. scitamineum	0.0659178	0.0393997	NA	no
SPSC_01046	FAM005403	S. scitamineum	0.271849	0.271849	NA	no
SPSC_01047	FAM005402	S. scitamineum	0.0298819	0.0229581	NA	no
SPSC_01048	FAM005401	S. scitamineum	0.311969	0.311969	NA	no
SPSC_01049	FAM004176	S. scitamineum	0.0433167	0.0433167	NA	no
SPSC_01050	FAM005400	S. scitamineum	0.054791	0.054791	NA	no
SPSC_01051	FAM005399	S. scitamineum	0.0636896	0.0636896	NA	no
SPSC_01052	FAM005398	S. scitamineum	0.0641194	0.0641194	NA	no
SPSC_01053	FAM005397	S. scitamineum	0.0401749	0.0401749	NA	no
SPSC_01054	FAM005396	S. scitamineum	0.00327974	0.00327974	NA	no
SPSC_01055	FAM005395	S. scitamineum	0.0100067	0.0100067	NA	no
SPSC_01056	FAM005394	S. scitamineum	0.545244	0.467889	NA	no
SPSC_01057	FAM005393	S. scitamineum	0.0399166	0.0399166	NA	no
SPSC_01058	FAM005392	S. scitamineum	0.027231	0.0267299	NA	no
SPSC_01059	FAM000418	S. scitamineum	0.00214567	0.00242121	NA	no
SPSC_01060	FAM005391	S. scitamineum	0.0590873	0.0593466	NA	no
SPSC_01061	FAM005390	S. scitamineum	0.0643982	0.0643982	NA	no
SPSC_01062	FAM005389	S. scitamineum	0.0554362	0.0554362	NA	no
SPSC_01063	FAM005388	S. scitamineum	0.0810696	0.0610305	NA	no
SPSC_01064	FAM005387	S. scitamineum	0.0653089	0.0653089	NA	no
SPSC_01065	FAM005386	S. scitamineum	0.0450953	0.0450953	NA	no
SPSC_01066	FAM005385	S. scitamineum	0.0340642	0.0412012	NA	no
SPSC_01067	FAM005384	S. scitamineum	0.0766568	0.0766568	NA	no
SPSC_01068	FAM005383	S. scitamineum	0.0586598	0.0401615	NA	no
SPSC_01069	FAM005382	S. scitamineum	0.0269231	0.0269231	NA	no
SPSC_01070	FAM005381	S. scitamineum	0.121168	0.00871183	NA	no
SPSC_01071	FAM005380	S. scitamineum	0.0829237	0.0829237	NA	no
SPSC_01072	FAM005379	S. scitamineum	0.0521661	0.0385954	NA	no
SPSC_01073	FAM005378	S. scitamineum	0.0367551	0.0513318	NA	no
SPSC_01074	FAM005377	S. scitamineum	0.0980926	0.0980926	NA	no
SPSC_01075	FAM005376	S. scitamineum	0.128204	0.128204	NA	no
SPSC_01076	FAM005375	S. scitamineum	0.0528044	0.0528044	NA	yes
SPSC_01077	FAM005374	S. scitamineum	0.0471714	0.0465899	NA	no
SPSC_01078	FAM006898	S. scitamineum	NA	NA	NA	no
SPSC_01079	FAM005372	S. scitamineum	0.0606934	0.0606934	NA	no
SPSC_01080	FAM005371	S. scitamineum	0.0238373	0.0230853	NA	no
SPSC_01081	FAM005370	S. scitamineum	0.0394415	0.0394415	NA	no
SPSC_01082	FAM005369	S. scitamineum	0.0686478	0.0763746	NA	no
SPSC_01083	FAM005368	S. scitamineum	0.0977388	0.0977388	NA	no
SPSC_01084	FAM005367	S. scitamineum	0.0474411	0.0474411	NA	no
SPSC_01085	FAM005366	S. scitamineum	0.13478	0.13478	NA	no
SPSC_01086	FAM000418	S. scitamineum	0.00214567	0.0130937	NA	no
SPSC_01087	FAM005365	S. scitamineum	0.0389947	0.0389947	NA	no
SPSC_01088	FAM005364	S. scitamineum	0.0270702	0.0270702	NA	no
SPSC_01089	FAM005363	S. scitamineum	0.125263	0.125263	NA	no
SPSC_01090	FAM005362	S. scitamineum	0.0310899	0.0452652	NA	no
SPSC_01091	FAM005361	S. scitamineum	0.0567786	0.0188089	NA	no
SPSC_01092	FAM005360	S. scitamineum	0.155792	0.192652	NA	yes
SPSC_01093	FAM005359	S. scitamineum	0.126245	0.126245	NA	no
SPSC_01094	FAM005358	S. scitamineum	0.0459055	0.0459055	NA	no
SPSC_01095	FAM005357	S. scitamineum	0.0481262	0.0481262	NA	no
SPSC_01096	FAM005356	S. scitamineum	0.0165735	0.0124139	NA	no
SPSC_01097	FAM005355	S. scitamineum	0.0685587	0.0687923	NA	no
SPSC_01098	FAM005354	S. scitamineum	0.102767	0.102767	NA	no
SPSC_01099	FAM005353	S. scitamineum	0.0893719	0.0893719	NA	no
SPSC_01100	FAM005352	S. scitamineum	0.0450314	0.0450314	NA	no
SPSC_01101	FAM005351	S. scitamineum	0.0754409	0.0754409	NA	yes
SPSC_01102	FAM005350	S. scitamineum	0.14489	0.14489	NA	no
SPSC_01103	FAM005349	S. scitamineum	0.0740369	0.0740369	NA	no
SPSC_01104	FAM005348	S. scitamineum	0.00632281	0.00632281	NA	no
SPSC_01105	FAM000142	S. scitamineum	0.0189413	0.018634	NA	no
SPSC_01106	FAM005347	S. scitamineum	0.0190327	0.0190327	NA	no
SPSC_01107	FAM005346	S. scitamineum	0.0849553	0.0849553	NA	no
SPSC_01108	FAM005345	S. scitamineum	0.0765579	0.102856	NA	no
SPSC_01109	FAM005344	S. scitamineum	0.0645568	0.0645568	NA	no
SPSC_01110	FAM005343	S. scitamineum	0.0304458	0.0304458	NA	no
SPSC_01111	FAM005342	S. scitamineum	0.0780403	0.0780403	NA	no
SPSC_01112	FAM005341	S. scitamineum	0.0597311	0.0597311	NA	no
SPSC_01113	FAM005340	S. scitamineum	0.0374435	0.0374435	NA	no
SPSC_01114	FAM005339	S. scitamineum	0.0843418	0.0843418	NA	no
SPSC_01115	FAM005338	S. scitamineum	0.0793162	0.0463117	NA	yes
SPSC_01116	FAM005337	S. scitamineum	0.0867186	0.0867186	NA	no
SPSC_01117	FAM005336	S. scitamineum	0.094909	0.0455	NA	no
SPSC_01118	FAM005335	S. scitamineum	0.0829661	0.243919	NA	yes
SPSC_01119	FAM005334	S. scitamineum	0.0584565	0.0584565	NA	no
SPSC_01120	FAM005333	S. scitamineum	0.136135	0.136135	NA	no
SPSC_01121	FAM005332	S. scitamineum	0.0341306	0.0347061	NA	no
SPSC_01122	FAM005331	S. scitamineum	0.110185	0.110185	NA	no
SPSC_01123	FAM005330	S. scitamineum	0.0803834	0.0808849	NA	no
SPSC_01124	FAM005329	S. scitamineum	0.152392	0.152392	NA	no
SPSC_01125	FAM005328	S. scitamineum	0.0957165	0.0957165	NA	no
SPSC_01126	FAM006899	S. scitamineum	NA	NA	NA	no
SPSC_01127	FAM005327	S. scitamineum	0.0773146	0.0773146	NA	no
SPSC_01128	FAM005326	S. scitamineum	0.0237605	0.0237605	NA	no
SPSC_01129	FAM005325	S. scitamineum	0.0608002	0.0608002	NA	no
SPSC_01130	FAM005324	S. scitamineum	0.0196652	0.0196652	NA	no
SPSC_01131	FAM005323	S. scitamineum	0.0427063	0.0427063	NA	no
SPSC_01132	FAM005322	S. scitamineum	0.0334786	0.0165988	NA	no
SPSC_01133	FAM005321	S. scitamineum	0.0426082	0.0426082	NA	no
SPSC_01134	FAM005320	S. scitamineum	0.0366945	0.0366945	NA	no
SPSC_01135	FAM005319	S. scitamineum	0.026591	0.026591	NA	no
SPSC_01136	FAM005318	S. scitamineum	0.0387166	0.0387166	NA	no
SPSC_01137	FAM005317	S. scitamineum	0.0486901	0.0486901	NA	no
SPSC_01138	FAM005316	S. scitamineum	0.0667186	0.0667186	NA	no
SPSC_01139	FAM005315	S. scitamineum	0.0470706	0.0464201	NA	no
SPSC_01140	FAM005314	S. scitamineum	0.0783989	0.0783989	NA	no
SPSC_01141	FAM005313	S. scitamineum	0.0561467	0.0561467	NA	no
SPSC_01142	FAM006900	S. scitamineum	NA	NA	NA	no
SPSC_01143	FAM005312	S. scitamineum	0.060031	0.060031	NA	no
SPSC_01144	FAM005311	S. scitamineum	0.0331749	0.0325959	NA	no
SPSC_01145	FAM005310	S. scitamineum	0.013653	0.013653	NA	no
SPSC_01146	FAM005309	S. scitamineum	0.0335878	0.0335878	NA	no
SPSC_01147	FAM005308	S. scitamineum	0.0467295	0.0467295	NA	no
SPSC_01148	FAM005307	S. scitamineum	0.081865	0.081865	NA	yes
SPSC_01149	FAM005306	S. scitamineum	0.0210291	0.0210291	NA	no
SPSC_01150	FAM005305	S. scitamineum	0.298098	0.298098	NA	no
SPSC_01151	FAM005304	S. scitamineum	0.0422267	0.0422267	NA	no
SPSC_01152	FAM005303	S. scitamineum	0.0560933	0.0495925	NA	yes
SPSC_01153	FAM005302	S. scitamineum	0.142164	0.142164	NA	no
SPSC_01154	FAM005301	S. scitamineum	0.113683	0.113683	NA	no
SPSC_01155	FAM005300	S. scitamineum	1e-06	1e-06	NA	no
SPSC_01156	FAM005299	S. scitamineum	0.0293303	0.0293303	NA	no
SPSC_01157	FAM005298	S. scitamineum	0.128759	0.128759	NA	no
SPSC_01158	FAM005297	S. scitamineum	0.110559	0.0966028	NA	no
SPSC_01159	FAM005296	S. scitamineum	0.0530985	0.0530985	NA	no
SPSC_01160	FAM006353	S. scitamineum	0.252609	0.252609	NA	no
SPSC_01161	FAM005295	S. scitamineum	0.113369	0.113369	NA	no
SPSC_01162	FAM005294	S. scitamineum	0.00117466	0.00674593	NA	no
SPSC_01163	FAM005293	S. scitamineum	0.0760937	0.0760937	NA	no
SPSC_01164	FAM005292	S. scitamineum	0.0086986	0.00962595	NA	no
SPSC_01165	FAM005291	S. scitamineum	0.0331327	0.0382527	NA	no
SPSC_01166	FAM005290	S. scitamineum	0.0599361	0.114997	NA	no
SPSC_01167	FAM005289	S. scitamineum	0.0454739	0.0454739	NA	no
SPSC_01168	FAM005288	S. scitamineum	0.125114	0.0582694	NA	no
SPSC_01169	FAM005287	S. scitamineum	0.0890881	0.0890881	NA	no
SPSC_01170	FAM005286	S. scitamineum	0.0292983	0.0337703	NA	no
SPSC_01171	FAM005285	S. scitamineum	0.0246091	0.0279394	NA	no
SPSC_01172	FAM005284	S. scitamineum	0.0306854	0.0306854	NA	no
SPSC_01173	FAM005283	S. scitamineum	0.099072	0.099072	NA	no
SPSC_01174	FAM005282	S. scitamineum	0.0246906	0.0197716	NA	no
SPSC_01175	FAM005281	S. scitamineum	0.135372	0.135372	NA	no
SPSC_01176	FAM005280	S. scitamineum	0.0754149	0.0754149	NA	no
SPSC_01177	FAM005279	S. scitamineum	0.117843	0.14245	NA	no
SPSC_01178	FAM005278	S. scitamineum	0.188748	0.188748	NA	no
SPSC_01179	FAM005277	S. scitamineum	0.0749439	0.0749439	NA	no
SPSC_01180	FAM005276	S. scitamineum	0.0737398	0.0737398	NA	no
SPSC_01181	FAM005275	S. scitamineum	0.0372869	0.0355127	NA	no
SPSC_01182	FAM005274	S. scitamineum	0.0153754	0.0153754	NA	no
SPSC_01183	FAM005273	S. scitamineum	0.0254617	0.0254617	NA	no
SPSC_01184	FAM005272	S. scitamineum	0.0109615	0.0109748	NA	no
SPSC_01185	FAM005271	S. scitamineum	0.115255	0.0338681	NA	no
SPSC_01186	FAM005270	S. scitamineum	0.0600508	0.0406765	NA	no
SPSC_01187	FAM005269	S. scitamineum	0.0919972	0.092327	NA	no
SPSC_01188	FAM005268	S. scitamineum	0.0160055	0.0632584	NA	no
SPSC_01189	FAM005267	S. scitamineum	0.0296002	0.0457367	NA	no
SPSC_01190	FAM005266	S. scitamineum	0.114306	0.114306	NA	no
SPSC_01191	FAM005265	S. scitamineum	0.0814371	0.0814371	NA	no
SPSC_01192	FAM005264	S. scitamineum	0.0130239	0.0309558	NA	no
SPSC_01193	FAM005263	S. scitamineum	0.0868246	0.0868246	NA	no
SPSC_01194	FAM005262	S. scitamineum	0.0570241	0.0577789	NA	no
SPSC_01195	FAM006401	S. scitamineum	NA	NA	NA	yes
SPSC_01196	FAM006901	S. scitamineum	NA	NA	NA	yes
SPSC_01197	FAM006902	S. scitamineum	NA	NA	NA	yes
SPSC_01198	FAM006402	S. scitamineum	NA	NA	NA	no
SPSC_01199	FAM006903	S. scitamineum	NA	NA	NA	no
SPSC_01200	FAM006904	S. scitamineum	NA	NA	NA	no
SPSC_01201	FAM006905	S. scitamineum	NA	NA	NA	no
SPSC_01202	FAM006906	S. scitamineum	NA	NA	NA	no
SPSC_01203	FAM005260	S. scitamineum	0.0527276	0.0527276	NA	no
SPSC_01204	FAM006403	S. scitamineum	NA	NA	NA	no
SPSC_01205	FAM005259	S. scitamineum	0.0958351	0.0958351	NA	yes
SPSC_01206	FAM005258	S. scitamineum	0.123431	0.123431	NA	no
SPSC_01207	FAM006907	S. scitamineum	NA	NA	NA	no
SPSC_01208	FAM006404	S. scitamineum	NA	NA	NA	no
SPSC_01209	FAM006405	S. scitamineum	NA	NA	NA	no
SPSC_01210	FAM002938	S. scitamineum	0.0541132	0.0541132	NA	no
SPSC_01211	FAM002937	S. scitamineum	0.0573595	0.0573595	NA	no
SPSC_01212	FAM002936	S. scitamineum	0.0172199	0.0177332	NA	no
SPSC_01213	FAM001945	S. scitamineum	0.0286277	0.0377333	NA	no
SPSC_01214	FAM002932	S. scitamineum	0.0578236	0.0289158	NA	no
SPSC_01215	FAM006908	S. scitamineum	NA	NA	NA	no
SPSC_01216	FAM002931	S. scitamineum	0.0172089	0.0187232	NA	no
SPSC_01217	FAM002930	S. scitamineum	0.0376224	0.0376224	NA	no
SPSC_01218	FAM002929	S. scitamineum	0.0477177	0.0553315	NA	no
SPSC_01219	FAM006909	S. scitamineum	NA	NA	NA	no
SPSC_01220	FAM002927	S. scitamineum	0.0509813	0.0509813	NA	no
SPSC_01221	FAM002926	S. scitamineum	0.0190702	0.0255066	NA	no
SPSC_01222	FAM002925	S. scitamineum	0.0685015	0.0794513	NA	no
SPSC_01223	FAM002924	S. scitamineum	0.0567856	0.0567856	NA	no
SPSC_01224	FAM002923	S. scitamineum	0.0704987	0.0712843	NA	no
SPSC_01225	FAM002043	S. scitamineum	0.0383136	0.0347645	NA	no
SPSC_01226	FAM002922	S. scitamineum	0.170756	0.142827	NA	no
SPSC_01227	FAM002921	S. scitamineum	0.165929	0.165929	NA	no
SPSC_01228	FAM002920	S. scitamineum	0.0446049	0.0446049	NA	no
SPSC_01229	FAM002919	S. scitamineum	1e-06	1e-06	NA	no
SPSC_01230	FAM002918	S. scitamineum	0.0976994	0.0976994	NA	no
SPSC_01231	FAM002917	S. scitamineum	0.086546	0.086546	NA	no
SPSC_01232	FAM002916	S. scitamineum	0.0678235	0.0678235	NA	no
SPSC_01233	FAM002915	S. scitamineum	0.0248653	0.0248653	NA	no
SPSC_01234	FAM002914	S. scitamineum	0.0586956	0.0586956	NA	yes
SPSC_01235	FAM006910	S. scitamineum	NA	NA	NA	no
SPSC_01236	FAM002911	S. scitamineum	0.334022	0.334022	NA	no
SPSC_01237	FAM006911	S. scitamineum	NA	NA	NA	no
SPSC_01238	FAM002912	S. scitamineum	0.318603	0.318603	NA	yes
SPSC_01239	FAM002912	S. scitamineum	0.318603	0.318603	NA	yes
SPSC_01240	FAM006912	S. scitamineum	NA	NA	NA	no
SPSC_01241	FAM002910	S. scitamineum	0.0609689	0.0609689	NA	no
SPSC_01242	FAM002909	S. scitamineum	0.00626843	0.00626843	NA	no
SPSC_01243	FAM002908	S. scitamineum	0.0525707	0.0525707	NA	no
SPSC_01244	FAM002907	S. scitamineum	0.00683676	0.00683676	NA	no
SPSC_01245	FAM002906	S. scitamineum	0.245886	0.245886	NA	no
SPSC_01246	FAM002905	S. scitamineum	0.0419811	0.041059	NA	no
SPSC_01247	FAM002904	S. scitamineum	0.0329157	0.0329157	NA	no
SPSC_01248	FAM002903	S. scitamineum	0.0331972	0.0331972	NA	no
SPSC_01249	FAM002902	S. scitamineum	0.0460918	0.0672468	NA	no
SPSC_01250	FAM002901	S. scitamineum	0.118807	0.118807	NA	no
SPSC_01251	FAM002900	S. scitamineum	0.0559341	0.0559341	NA	no
SPSC_01252	FAM002899	S. scitamineum	0.0666253	0.0666253	NA	no
SPSC_01253	FAM002898	S. scitamineum	0.0670888	0.0670888	NA	no
SPSC_01254	FAM002622	S. scitamineum	0.0180153	0.0232239	NA	no
SPSC_01255	FAM002897	S. scitamineum	0.161782	0.088956	NA	no
SPSC_01256	FAM002896	S. scitamineum	0.0175497	0.0159952	NA	no
SPSC_01257	FAM002895	S. scitamineum	0.013277	0.013277	NA	yes
SPSC_01258	FAM006406	S. scitamineum	NA	NA	NA	no
SPSC_01259	FAM002893	S. scitamineum	0.0265727	0.0308356	NA	no
SPSC_01260	FAM002892	S. scitamineum	0.00428673	0.00428673	NA	yes
SPSC_01261	FAM002891	S. scitamineum	0.0976541	0.0976541	NA	no
SPSC_01262	FAM002890	S. scitamineum	0.107081	0.107081	NA	no
SPSC_01263	FAM002889	S. scitamineum	0.167323	0.167323	NA	no
SPSC_01264	FAM002888	S. scitamineum	0.0149308	0.0149309	NA	no
SPSC_01265	FAM002887	S. scitamineum	0.156398	0.11869	NA	no
SPSC_01266	FAM002886	S. scitamineum	0.037177	0.037177	NA	no
SPSC_01267	FAM002885	S. scitamineum	0.0202546	0.0202546	NA	no
SPSC_01268	FAM002884	S. scitamineum	0.0670035	0.0509613	NA	no
SPSC_01269	FAM006913	S. scitamineum	NA	NA	NA	yes
SPSC_01270	FAM002883	S. scitamineum	0.0525967	0.0525967	NA	no
SPSC_01271	FAM002882	S. scitamineum	0.0657524	0.0657524	NA	no
SPSC_01272	FAM002881	S. scitamineum	0.0457923	0.0457923	NA	no
SPSC_01273	FAM002880	S. scitamineum	0.0290045	0.0290045	NA	no
SPSC_01274	FAM002879	S. scitamineum	0.0554132	0.0554132	NA	no
SPSC_01275	FAM002878	S. scitamineum	0.0389455	0.0389455	NA	yes
SPSC_01276	FAM002877	S. scitamineum	0.01393	0.01393	NA	no
SPSC_01277	FAM002876	S. scitamineum	0.250116	0.250116	NA	no
SPSC_01278	FAM002875	S. scitamineum	0.0590484	0.0590484	NA	no
SPSC_01279	FAM002874	S. scitamineum	0.0474841	0.0474841	NA	no
SPSC_01280	FAM002873	S. scitamineum	0.0869518	0.0869518	NA	no
SPSC_01281	FAM002872	S. scitamineum	0.0455659	0.0455659	NA	no
SPSC_01282	FAM002871	S. scitamineum	0.179034	0.179034	NA	no
SPSC_01283	FAM002870	S. scitamineum	0.03512	0.03512	NA	no
SPSC_01284	FAM002869	S. scitamineum	0.0359035	0.0482331	NA	yes
SPSC_01285	FAM006914	S. scitamineum	NA	NA	NA	no
SPSC_01286	FAM006407	S. scitamineum	0.160017	0.160017	NA	no
SPSC_01287	FAM002868	S. scitamineum	0.0664854	0.0664854	NA	no
SPSC_01288	FAM002867	S. scitamineum	0.0716566	0.0571549	NA	no
SPSC_01289	FAM002866	S. scitamineum	0.0716789	0.0716789	NA	no
SPSC_01290	FAM002865	S. scitamineum	0.0744472	0.0744472	NA	no
SPSC_01291	FAM002864	S. scitamineum	0.0487157	0.0487157	NA	no
SPSC_01292	FAM001815	S. scitamineum	0.0511154	0.0527174	NA	no
SPSC_01293	FAM002863	S. scitamineum	0.0475616	0.0476693	NA	yes
SPSC_01294	FAM002862	S. scitamineum	0.246105	0.246105	NA	no
SPSC_01295	FAM002861	S. scitamineum	0.122236	0.122236	NA	no
SPSC_01296	FAM002860	S. scitamineum	0.0952701	0.0952701	NA	no
SPSC_01297	FAM002056	S. scitamineum	0.0553912	0.0523196	NA	no
SPSC_01298	FAM002859	S. scitamineum	0.0636575	0.0636575	NA	no
SPSC_01299	FAM002858	S. scitamineum	0.0212355	0.0212355	NA	no
SPSC_01300	FAM002857	S. scitamineum	0.0161073	0.0161073	NA	no
SPSC_01301	FAM002856	S. scitamineum	0.101636	0.0636734	NA	no
SPSC_01302	FAM002855	S. scitamineum	0.0579514	0.0718405	NA	no
SPSC_01303	FAM002854	S. scitamineum	0.239038	0.118293	NA	no
SPSC_01304	FAM002853	S. scitamineum	0.281561	0.281561	NA	no
SPSC_01305	FAM001142	S. scitamineum	0.00640065	0.00897137	NA	no
SPSC_01306	FAM002852	S. scitamineum	1e-06	1e-06	NA	no
SPSC_01307	FAM002851	S. scitamineum	1e-06	1e-06	NA	no
SPSC_01308	FAM002850	S. scitamineum	0.0642308	0.0642308	NA	yes
SPSC_01309	FAM002849	S. scitamineum	0.140227	0.140227	NA	no
SPSC_01310	FAM002846	S. scitamineum	0.150962	0.173095	NA	no
SPSC_01311	FAM002845	S. scitamineum	0.0271	0.0271	NA	no
SPSC_01312	FAM002843	S. scitamineum	0.0674223	0.0674223	NA	no
SPSC_01313	FAM002842	S. scitamineum	0.115386	0.0224789	NA	no
SPSC_01314	FAM002841	S. scitamineum	0.0376869	0.0376869	NA	no
SPSC_01315	FAM002840	S. scitamineum	0.100386	0.100443	NA	no
SPSC_01316	FAM006915	S. scitamineum	NA	NA	NA	no
SPSC_01317	FAM002839	S. scitamineum	0.0517574	0.0517574	NA	no
SPSC_01318	FAM002838	S. scitamineum	0.0588381	0.0588381	NA	no
SPSC_01319	FAM006916	S. scitamineum	NA	NA	NA	no
SPSC_01320	FAM002835	S. scitamineum	0.0319398	0.0319398	NA	no
SPSC_01321	FAM002834	S. scitamineum	0.0334443	0.0334443	NA	no
SPSC_01322	FAM002833	S. scitamineum	0.0872633	0.0872633	NA	no
SPSC_01323	FAM002832	S. scitamineum	0.0430311	0.0430311	NA	no
SPSC_01324	FAM002831	S. scitamineum	0.0331047	0.0307798	NA	yes
SPSC_01325	FAM002830	S. scitamineum	0.0988561	0.0988561	NA	no
SPSC_01326	FAM002829	S. scitamineum	0.0252296	0.0252296	NA	no
SPSC_01327	FAM006917	S. scitamineum	NA	NA	NA	no
SPSC_01328	FAM002828	S. scitamineum	0.0588835	0.0588835	NA	no
SPSC_01329	FAM002827	S. scitamineum	0.00788171	0.00788171	NA	no
SPSC_01330	FAM002826	S. scitamineum	0.122803	0.122803	NA	no
SPSC_01331	FAM002825	S. scitamineum	0.0496144	0.0496144	NA	no
SPSC_01332	FAM002824	S. scitamineum	0.0822051	0.0822051	NA	no
SPSC_01333	FAM002823	S. scitamineum	0.0141852	0.0134017	NA	no
SPSC_01334	FAM002822	S. scitamineum	0.114324	0.111653	NA	no
SPSC_01335	FAM002821	S. scitamineum	0.141916	0.0842604	NA	no
SPSC_01336	FAM002820	S. scitamineum	0.033028	0.0444516	NA	yes
SPSC_01337	FAM002819	S. scitamineum	0.00250263	0.00250263	NA	no
SPSC_01338	FAM002818	S. scitamineum	0.0782903	0.0782903	NA	no
SPSC_01339	FAM002817	S. scitamineum	0.0812404	0.0812404	NA	no
SPSC_01340	FAM002816	S. scitamineum	0.0863528	0.0863528	NA	no
SPSC_01341	FAM002815	S. scitamineum	0.15863	0.15863	NA	no
SPSC_01342	FAM002814	S. scitamineum	0.0496224	0.0496224	NA	no
SPSC_01343	FAM002813	S. scitamineum	0.0825237	0.0682405	NA	no
SPSC_01344	FAM002812	S. scitamineum	0.0200156	0.0200156	NA	no
SPSC_01345	FAM002811	S. scitamineum	0.0641562	0.0610026	NA	no
SPSC_01346	FAM002810	S. scitamineum	0.059328	0.059328	NA	no
SPSC_01347	FAM002809	S. scitamineum	0.08531	0.08531	NA	no
SPSC_01348	FAM002808	S. scitamineum	0.107066	0.107066	NA	no
SPSC_01349	FAM000418	S. scitamineum	0.0155835	0.0130937	NA	no
SPSC_01350	FAM002807	S. scitamineum	0.00685922	0.00685922	NA	no
SPSC_01351	FAM002806	S. scitamineum	0.0378645	0.0378645	NA	no
SPSC_01352	FAM002805	S. scitamineum	0.214692	0.179122	NA	no
SPSC_01353	FAM002804	S. scitamineum	0.03546	0.03546	NA	no
SPSC_01354	FAM002803	S. scitamineum	0.18209	0.18209	NA	no
SPSC_01355	FAM002802	S. scitamineum	0.454447	0.147838	NA	no
SPSC_01356	FAM002801	S. scitamineum	0.0630368	0.0630368	NA	no
SPSC_01357	FAM002800	S. scitamineum	0.0457738	0.0457738	NA	no
SPSC_01358	FAM002799	S. scitamineum	0.0539772	0.0539772	NA	no
SPSC_01359	FAM002798	S. scitamineum	0.031487	0.0199766	NA	no
SPSC_01360	FAM002797	S. scitamineum	0.0445749	0.0445749	NA	no
SPSC_01361	FAM002796	S. scitamineum	0.106204	0.106204	NA	no
SPSC_01362	FAM002795	S. scitamineum	0.0424574	0.0557944	NA	no
SPSC_01363	FAM002794	S. scitamineum	0.0148853	0.0148853	NA	no
SPSC_01364	FAM002793	S. scitamineum	0.573755	0.573755	NA	no
SPSC_01365	FAM002792	S. scitamineum	0.0515992	0.0515992	NA	no
SPSC_01366	FAM002791	S. scitamineum	0.101256	0.101256	NA	no
SPSC_01367	FAM002790	S. scitamineum	0.101016	0.101016	NA	no
SPSC_01368	FAM002789	S. scitamineum	0.0204244	0.0204244	NA	no
SPSC_01369	FAM002788	S. scitamineum	0.0606648	15.104	NA	no
SPSC_01370	FAM002787	S. scitamineum	0.0454719	0.0454719	NA	no
SPSC_01371	FAM002786	S. scitamineum	0.109722	0.076796	NA	no
SPSC_01372	FAM002785	S. scitamineum	0.0844202	0.0844202	NA	no
SPSC_01373	FAM002784	S. scitamineum	0.182439	0.146033	NA	no
SPSC_01374	FAM002783	S. scitamineum	0.117311	0.117311	NA	no
SPSC_01375	FAM002782	S. scitamineum	0.136281	0.13794	NA	no
SPSC_01376	FAM002781	S. scitamineum	0.0470012	0.0470012	NA	no
SPSC_01377	FAM002780	S. scitamineum	0.0533313	0.0378431	NA	no
SPSC_01378	FAM002779	S. scitamineum	0.0824127	0.0807176	NA	yes
SPSC_01379	FAM002778	S. scitamineum	0.049527	0.049527	NA	no
SPSC_01380	FAM002777	S. scitamineum	0.132268	0.0569628	NA	no
SPSC_01381	FAM002776	S. scitamineum	0.0871555	0.0782447	NA	no
SPSC_01382	FAM002775	S. scitamineum	0.114004	0.114004	NA	no
SPSC_01383	FAM002773	S. scitamineum	0.0549329	0.0549329	NA	no
SPSC_01384	FAM002772	S. scitamineum	0.0453074	0.0453074	NA	no
SPSC_01385	FAM002771	S. scitamineum	0.00452588	0.00452588	NA	no
SPSC_01386	FAM002770	S. scitamineum	0.112604	0.101381	NA	no
SPSC_01387	FAM002769	S. scitamineum	0.0437569	0.0303557	NA	no
SPSC_01388	FAM002768	S. scitamineum	0.181264	0.0493863	NA	no
SPSC_01389	FAM002767	S. scitamineum	0.0595993	0.0595993	NA	no
SPSC_01390	FAM002766	S. scitamineum	0.0342913	0.0342913	NA	no
SPSC_01391	FAM002765	S. scitamineum	0.0540941	0.0540941	NA	yes
SPSC_01392	FAM002764	S. scitamineum	0.018594	0.018594	NA	no
SPSC_01393	FAM002763	S. scitamineum	0.0266206	0.0266206	NA	no
SPSC_01394	FAM002762	S. scitamineum	0.100521	0.100521	NA	no
SPSC_01395	FAM002761	S. scitamineum	0.104323	0.104323	NA	no
SPSC_01396	FAM002760	S. scitamineum	0.0730664	0.0730664	NA	yes
SPSC_01397	FAM002759	S. scitamineum	0.0557031	0.0162591	NA	no
SPSC_01398	FAM002758	S. scitamineum	0.178652	0.508338	NA	no
SPSC_01399	FAM002754	S. scitamineum	0.0594833	0.0609922	NA	no
SPSC_01400	FAM002753	S. scitamineum	0.0946879	0.0946879	NA	no
SPSC_01401	FAM002752	S. scitamineum	0.101319	0.0618836	NA	no
SPSC_01402	FAM002751	S. scitamineum	0.105484	0.105484	NA	no
SPSC_01403	FAM002750	S. scitamineum	0.286788	0.286788	NA	no
SPSC_01404	FAM002749	S. scitamineum	0.0326017	0.0326017	NA	no
SPSC_01405	FAM002748	S. scitamineum	0.0534938	0.0648618	NA	no
SPSC_01406	FAM002746	S. scitamineum	0.163558	0.163558	NA	no
SPSC_01407	FAM002745	S. scitamineum	0.0821524	0.0821524	NA	no
SPSC_01408	FAM002744	S. scitamineum	0.0256822	0.0256822	NA	no
SPSC_01409	FAM002743	S. scitamineum	0.0261039	0.0261124	NA	no
SPSC_01410	FAM002742	S. scitamineum	0.101903	0.101903	NA	no
SPSC_01411	FAM002741	S. scitamineum	0.0798707	0.0798707	NA	no
SPSC_01412	FAM002740	S. scitamineum	0.0405328	0.0405328	NA	no
SPSC_01413	FAM002739	S. scitamineum	0.0557385	0.0557385	NA	no
SPSC_01414	FAM002738	S. scitamineum	0.019747	0.0171136	NA	no
SPSC_01415	FAM002737	S. scitamineum	0.0211048	0.0328364	NA	yes
SPSC_01416	FAM002736	S. scitamineum	0.0147646	0.0147646	NA	no
SPSC_01417	FAM002735	S. scitamineum	0.0389388	0.0305933	NA	no
SPSC_01418	FAM002734	S. scitamineum	0.0377605	0.0377605	NA	no
SPSC_01419	FAM002733	S. scitamineum	0.0658899	0.0658899	NA	no
SPSC_01420	FAM002732	S. scitamineum	0.143195	0.143195	NA	no
SPSC_01421	FAM002731	S. scitamineum	0.0370623	0.0370623	NA	no
SPSC_01422	FAM002730	S. scitamineum	0.0336689	0.0336689	NA	no
SPSC_01423	FAM002729	S. scitamineum	0.0284298	0.0284298	NA	yes
SPSC_01424	FAM002728	S. scitamineum	0.0565874	0.0565874	NA	no
SPSC_01425	FAM002727	S. scitamineum	1e-06	1e-06	NA	no
SPSC_01426	FAM002726	S. scitamineum	0.0328838	0.0328838	NA	no
SPSC_01427	FAM002725	S. scitamineum	0.0242142	0.0242142	NA	no
SPSC_01428	FAM002724	S. scitamineum	0.171992	0.171992	NA	no
SPSC_01429	FAM002723	S. scitamineum	0.0892818	0.0892818	NA	no
SPSC_01430	FAM002722	S. scitamineum	0.0639326	0.0639326	NA	no
SPSC_01431	FAM002721	S. scitamineum	0.0324149	0.0751196	NA	no
SPSC_01432	FAM006341	S. scitamineum	0.101927	0.107611	NA	no
SPSC_01433	FAM002720	S. scitamineum	0.0423821	0.058744	NA	no
SPSC_01434	FAM002719	S. scitamineum	0.0630779	0.0955124	NA	no
SPSC_01435	FAM002718	S. scitamineum	0.0241282	0.017685	NA	no
SPSC_01436	FAM002717	S. scitamineum	0.0930289	0.0930289	NA	no
SPSC_01437	FAM002716	S. scitamineum	0.0704412	0.0292293	NA	no
SPSC_01438	FAM002715	S. scitamineum	0.0415589	0.0415589	NA	no
SPSC_01439	FAM002714	S. scitamineum	0.107753	0.107753	NA	no
SPSC_01440	FAM002713	S. scitamineum	0.0447453	0.0447453	NA	no
SPSC_01441	FAM002712	S. scitamineum	0.257816	0.257816	NA	no
SPSC_01442	FAM002711	S. scitamineum	0.0415437	0.0415437	NA	no
SPSC_01443	FAM002710	S. scitamineum	0.0102009	0.0102009	NA	no
SPSC_01444	FAM002709	S. scitamineum	0.0315649	0.0315649	NA	no
SPSC_01445	FAM002708	S. scitamineum	0.272707	0.283963	NA	no
SPSC_01446	FAM002707	S. scitamineum	0.0347254	0.0262358	NA	no
SPSC_01447	FAM002706	S. scitamineum	0.050447	0.119427	NA	no
SPSC_01448	FAM002705	S. scitamineum	0.0403494	0.0403494	NA	yes
SPSC_01449	FAM002704	S. scitamineum	0.0478288	0.0488639	NA	no
SPSC_01450	FAM002703	S. scitamineum	0.0641932	0.0768995	NA	no
SPSC_01451	FAM002702	S. scitamineum	0.0418945	0.0418945	NA	no
SPSC_01452	FAM002701	S. scitamineum	0.0871859	0.0871859	NA	no
SPSC_01453	FAM002700	S. scitamineum	0.0167644	0.0215278	NA	no
SPSC_01454	FAM002699	S. scitamineum	0.0176813	0.0176813	NA	no
SPSC_01455	FAM002698	S. scitamineum	0.0919274	0.0919274	NA	no
SPSC_01456	FAM002697	S. scitamineum	0.0415091	0.0415091	NA	no
SPSC_01457	FAM002696	S. scitamineum	0.242619	0.219348	NA	no
SPSC_01458	FAM002695	S. scitamineum	0.332352	0.332352	NA	no
SPSC_01459	FAM002694	S. scitamineum	0.0361571	0.0361571	NA	no
SPSC_01460	FAM002693	S. scitamineum	0.00819506	0.00819506	NA	no
SPSC_01461	FAM006918	S. scitamineum	NA	NA	NA	no
SPSC_01462	FAM002692	S. scitamineum	0.0410789	0.0410789	NA	no
SPSC_01463	FAM002691	S. scitamineum	0.039675	0.039675	NA	no
SPSC_01464	FAM002690	S. scitamineum	0.0514815	0.0514815	NA	no
SPSC_01465	FAM002689	S. scitamineum	0.022614	0.00801274	NA	no
SPSC_01466	FAM002688	S. scitamineum	0.106167	0.104589	NA	no
SPSC_01467	FAM002687	S. scitamineum	0.0196891	0.0196891	NA	no
SPSC_01468	FAM000588	S. scitamineum	0.00110377	0.00317873	NA	no
SPSC_01469	FAM002686	S. scitamineum	0.0231337	0.0231337	NA	no
SPSC_01470	FAM002685	S. scitamineum	0.17246	0.172462	NA	yes
SPSC_01471	FAM002684	S. scitamineum	0.0678653	0.0678653	NA	no
SPSC_01472	FAM002683	S. scitamineum	0.0402533	0.0402533	NA	no
SPSC_01473	FAM002682	S. scitamineum	0.087063	0.087063	NA	no
SPSC_01474	FAM002681	S. scitamineum	0.0372157	0.0372157	NA	no
SPSC_01475	FAM002680	S. scitamineum	0.095138	0.095138	NA	no
SPSC_01476	FAM002679	S. scitamineum	0.0219063	0.0192069	NA	yes
SPSC_01477	FAM002678	S. scitamineum	0.125891	0.105748	NA	no
SPSC_01478	FAM002677	S. scitamineum	0.0493156	0.0493156	NA	no
SPSC_01479	FAM002676	S. scitamineum	0.113415	0.113415	NA	no
SPSC_01480	FAM002675	S. scitamineum	0.0526756	0.0526756	NA	no
SPSC_01481	FAM002674	S. scitamineum	0.103409	0.103409	NA	no
SPSC_01482	FAM002673	S. scitamineum	0.0816131	0.0816131	NA	no
SPSC_01483	FAM002672	S. scitamineum	0.104008	0.104008	NA	no
SPSC_01484	FAM002671	S. scitamineum	0.0979822	0.157668	NA	no
SPSC_01485	FAM002670	S. scitamineum	0.104604	0.104604	NA	no
SPSC_01486	FAM002669	S. scitamineum	0.0823711	0.09022	NA	no
SPSC_01487	FAM002668	S. scitamineum	0.0357728	0.0357728	NA	no
SPSC_01488	FAM002667	S. scitamineum	0.0839522	0.0839522	NA	no
SPSC_01489	FAM002666	S. scitamineum	0.0823934	0.0823934	NA	no
SPSC_01490	FAM002665	S. scitamineum	0.0716258	0.0707898	NA	no
SPSC_01491	FAM002664	S. scitamineum	0.0696469	0.0696469	NA	no
SPSC_01492	FAM002663	S. scitamineum	0.138026	0.138026	NA	no
SPSC_01493	FAM002662	S. scitamineum	0.0757361	0.0757361	NA	no
SPSC_01494	FAM002661	S. scitamineum	0.284543	0.284543	NA	yes
SPSC_01495	FAM006408	S. scitamineum	NA	NA	NA	yes
SPSC_01496	FAM006408	S. scitamineum	NA	NA	NA	yes
SPSC_01497	FAM006919	S. scitamineum	NA	NA	NA	no
SPSC_01498	FAM006920	S. scitamineum	NA	NA	NA	yes
SPSC_01499	FAM002653	S. scitamineum	0.416993	0.416993	NA	yes
SPSC_01500	FAM006921	S. scitamineum	NA	NA	NA	no
SPSC_01501	FAM006922	S. scitamineum	NA	NA	NA	yes
SPSC_01502	FAM002651	S. scitamineum	0.464844	0.464844	NA	yes
SPSC_01503	FAM002650	S. scitamineum	0.444938	0.444938	NA	no
SPSC_01504	FAM002648	S. scitamineum	0.256198	0.256198	NA	yes
SPSC_01505	FAM002647	S. scitamineum	0.0607665	0.0607665	NA	no
SPSC_01506	FAM002646	S. scitamineum	0.0773283	0.0773283	NA	no
SPSC_01507	FAM002645	S. scitamineum	0.0635555	0.0635555	NA	no
SPSC_01508	FAM002644	S. scitamineum	0.0691537	0.0691537	NA	yes
SPSC_01509	FAM002643	S. scitamineum	0.0455471	0.0378465	NA	no
SPSC_01510	FAM002642	S. scitamineum	0.0867006	0.0867006	NA	no
SPSC_01511	FAM002641	S. scitamineum	0.116116	0.116116	NA	no
SPSC_01512	FAM002640	S. scitamineum	0.114032	0.114032	NA	no
SPSC_01513	FAM002639	S. scitamineum	0.057421	0.0336786	NA	no
SPSC_01514	FAM002316	S. scitamineum	0.0682506	0.0618783	NA	yes
SPSC_01515	FAM002637	S. scitamineum	0.0932631	0.0932631	NA	no
SPSC_01516	FAM002636	S. scitamineum	0.0497856	0.0497856	NA	no
SPSC_01517	FAM002635	S. scitamineum	0.0627825	0.0627825	NA	no
SPSC_01518	FAM002634	S. scitamineum	0.129818	0.150391	NA	no
SPSC_01519	FAM002633	S. scitamineum	0.00726733	0.00726733	NA	no
SPSC_01520	FAM002632	S. scitamineum	0.00262779	0.00262779	NA	yes
SPSC_01521	FAM002121	S. scitamineum	0.01491	0.0150233	NA	no
SPSC_01522	FAM006923	S. scitamineum	NA	NA	NA	yes
SPSC_01523	FAM002631	S. scitamineum	0.0404214	0.0573033	NA	no
SPSC_01524	FAM002630	S. scitamineum	0.0425904	0.0425904	NA	no
SPSC_01525	FAM002629	S. scitamineum	0.138606	0.138606	NA	no
SPSC_01526	FAM002628	S. scitamineum	0.0600095	0.0600095	NA	no
SPSC_01527	FAM002627	S. scitamineum	0.0165727	0.0165727	NA	no
SPSC_01528	FAM002626	S. scitamineum	0.0259532	0.0259532	NA	no
SPSC_01529	FAM002625	S. scitamineum	0.0593839	0.0593839	NA	no
SPSC_01530	FAM002624	S. scitamineum	0.0984456	0.0984456	NA	no
SPSC_01531	FAM002623	S. scitamineum	0.056147	0.056147	NA	no
SPSC_01532	FAM002622	S. scitamineum	0.0407984	0.0232239	NA	no
SPSC_01533	FAM005595	S. scitamineum	0.0264779	0.0264779	NA	no
SPSC_01534	FAM005596	S. scitamineum	0.0833987	0.0833987	NA	no
SPSC_01535	FAM005597	S. scitamineum	0.0337838	0.0484139	NA	no
SPSC_01536	FAM005598	S. scitamineum	0.0640943	0.0629732	NA	no
SPSC_01537	FAM005599	S. scitamineum	0.0470062	0.0470062	NA	yes
SPSC_01538	FAM005601	S. scitamineum	0.116287	0.116287	NA	no
SPSC_01539	FAM005602	S. scitamineum	0.238669	0.199067	NA	no
SPSC_01540	FAM005603	S. scitamineum	0.0174764	0.0174764	NA	no
SPSC_01541	FAM000846	S. scitamineum	0.0219083	0.039034	NA	no
SPSC_01542	FAM000846	S. scitamineum	0.0507992	0.039034	NA	no
SPSC_01543	FAM002831	S. scitamineum	0.00737091	0.0307798	NA	yes
SPSC_01544	FAM000846	S. scitamineum	0.0219083	0.039034	NA	no
SPSC_01545	FAM005604	S. scitamineum	0.0365029	0.0365029	NA	no
SPSC_01546	FAM005605	S. scitamineum	0.0257881	0.0257881	NA	no
SPSC_01547	FAM005606	S. scitamineum	0.0794604	0.0794604	NA	no
SPSC_01548	FAM005607	S. scitamineum	0.0251374	0.0251374	NA	no
SPSC_01549	FAM005608	S. scitamineum	0.112253	0.112253	NA	yes
SPSC_01550	FAM006924	S. scitamineum	NA	NA	NA	no
SPSC_01551	FAM005609	S. scitamineum	0.0769878	0.0769878	NA	no
SPSC_01552	FAM005610	S. scitamineum	0.0510792	0.0510792	NA	no
SPSC_01553	FAM005611	S. scitamineum	0.111851	0.118052	NA	no
SPSC_01554	FAM005612	S. scitamineum	0.216843	0.216843	NA	yes
SPSC_01555	FAM006925	S. scitamineum	NA	NA	NA	no
SPSC_01556	FAM005613	S. scitamineum	0.0430259	0.0274925	NA	no
SPSC_01557	FAM005614	S. scitamineum	0.0366293	0.0366293	NA	no
SPSC_01558	FAM005615	S. scitamineum	0.0483482	0.0778264	NA	no
SPSC_01559	FAM001272	S. scitamineum	0.00074662	0.00179353	NA	no
SPSC_01560	FAM005616	S. scitamineum	0.0198808	0.0262522	NA	no
SPSC_01561	FAM005617	S. scitamineum	0.0339813	0.0339813	NA	no
SPSC_01562	FAM005618	S. scitamineum	0.0107791	0.0104276	NA	no
SPSC_01563	FAM005619	S. scitamineum	0.00176326	0.00286506	NA	no
SPSC_01564	FAM005620	S. scitamineum	0.147855	0.147855	NA	no
SPSC_01565	FAM005621	S. scitamineum	0.0705224	0.0705224	NA	no
SPSC_01566	FAM005622	S. scitamineum	0.0263969	0.0263969	NA	no
SPSC_01567	FAM005623	S. scitamineum	0.0804638	0.0124941	NA	no
SPSC_01568	FAM005624	S. scitamineum	0.0626096	0.0470892	NA	no
SPSC_01569	FAM005625	S. scitamineum	0.10324	0.104422	NA	no
SPSC_01570	FAM005626	S. scitamineum	0.139468	0.139468	NA	yes
SPSC_01571	FAM005627	S. scitamineum	0.0279344	0.0279344	NA	no
SPSC_01572	FAM005628	S. scitamineum	0.0908765	0.0908765	NA	no
SPSC_01573	FAM005629	S. scitamineum	0.0699549	0.0699549	NA	no
SPSC_01574	FAM005630	S. scitamineum	0.2202	0.183096	NA	no
SPSC_01575	FAM005631	S. scitamineum	0.147388	0.147343	NA	no
SPSC_01576	FAM005632	S. scitamineum	0.0387943	0.0387943	NA	no
SPSC_01577	FAM005633	S. scitamineum	0.0644609	0.0644609	NA	no
SPSC_01578	FAM005634	S. scitamineum	0.0684354	0.0529681	NA	no
SPSC_01579	FAM005635	S. scitamineum	0.0381639	0.0271766	NA	no
SPSC_01580	FAM005636	S. scitamineum	0.0345235	0.0345235	NA	no
SPSC_01581	FAM005637	S. scitamineum	0.0863651	0.0863651	NA	no
SPSC_01582	FAM005638	S. scitamineum	0.126327	0.0888715	NA	no
SPSC_01583	FAM005639	S. scitamineum	0.195294	0.195294	NA	no
SPSC_01584	FAM005640	S. scitamineum	0.0762448	0.0762448	NA	no
SPSC_01585	FAM005641	S. scitamineum	0.190074	0.190074	NA	no
SPSC_01586	FAM005642	S. scitamineum	0.0771849	0.0771849	NA	no
SPSC_01587	FAM005643	S. scitamineum	0.100283	0.100283	NA	no
SPSC_01588	FAM005644	S. scitamineum	0.0164005	0.0164005	NA	no
SPSC_01589	FAM005645	S. scitamineum	0.0347671	0.0265975	NA	no
SPSC_01590	FAM005646	S. scitamineum	0.0584797	0.0354194	NA	yes
SPSC_01591	FAM005647	S. scitamineum	0.110231	0.0607606	NA	no
SPSC_01592	FAM005648	S. scitamineum	0.0497692	0.0309683	NA	no
SPSC_01593	FAM005649	S. scitamineum	0.027568	0.027568	NA	no
SPSC_01594	FAM005651	S. scitamineum	0.0277725	0.0277725	NA	no
SPSC_01595	FAM005652	S. scitamineum	0.0435488	0.0603108	NA	no
SPSC_01596	FAM005653	S. scitamineum	0.0897392	0.0897392	NA	no
SPSC_01597	FAM005654	S. scitamineum	0.214237	0.214237	NA	no
SPSC_01598	FAM005655	S. scitamineum	0.0707728	0.0707728	NA	no
SPSC_01599	FAM005656	S. scitamineum	0.0989973	0.0989973	NA	no
SPSC_01600	FAM005657	S. scitamineum	0.0976873	0.0976873	NA	no
SPSC_01601	FAM005658	S. scitamineum	0.110197	0.079804	NA	no
SPSC_01602	FAM005659	S. scitamineum	0.165288	0.0808213	NA	no
SPSC_01603	FAM005660	S. scitamineum	0.00702555	0.00702555	NA	no
SPSC_01604	FAM005661	S. scitamineum	0.00135301	0.00361722	NA	no
SPSC_01605	FAM005662	S. scitamineum	0.0356928	0.0356928	NA	no
SPSC_01606	FAM005663	S. scitamineum	0.101604	0.0621249	NA	no
SPSC_01607	FAM005664	S. scitamineum	0.153102	0.194739	NA	no
SPSC_01608	FAM005665	S. scitamineum	0.137132	0.137132	NA	no
SPSC_01609	FAM005666	S. scitamineum	0.107111	0.106744	NA	no
SPSC_01610	FAM005667	S. scitamineum	0.0237991	0.0237991	NA	no
SPSC_01611	FAM005668	S. scitamineum	0.150389	0.150389	NA	no
SPSC_01612	FAM005669	S. scitamineum	0.0854655	0.0377245	NA	no
SPSC_01613	FAM005670	S. scitamineum	0.0333998	0.0333998	NA	no
SPSC_01614	FAM004388	S. scitamineum	0.0355999	0.0357773	NA	no
SPSC_01615	FAM005671	S. scitamineum	0.0593729	0.0593729	NA	no
SPSC_01616	FAM005672	S. scitamineum	0.0834261	0.0834261	NA	no
SPSC_01617	FAM005673	S. scitamineum	0.231661	0.231661	NA	no
SPSC_01618	FAM005674	S. scitamineum	0.0616304	0.0423716	NA	no
SPSC_01619	FAM005675	S. scitamineum	0.0571692	0.0571692	NA	no
SPSC_01620	FAM005676	S. scitamineum	0.143468	0.143468	NA	no
SPSC_01621	FAM005677	S. scitamineum	0.472858	0.284354	NA	no
SPSC_01622	FAM006926	S. scitamineum	NA	NA	NA	no
SPSC_01623	FAM005679	S. scitamineum	0.141905	0.143988	NA	no
SPSC_01624	FAM005680	S. scitamineum	0.047146	0.0680823	NA	no
SPSC_01625	FAM005681	S. scitamineum	0.0610843	0.0610843	NA	no
SPSC_01626	FAM005682	S. scitamineum	0.0465638	0.0465638	NA	no
SPSC_01627	FAM005683	S. scitamineum	0.016607	0.016607	NA	no
SPSC_01628	FAM005684	S. scitamineum	0.0463508	0.0289006	NA	no
SPSC_01629	FAM005685	S. scitamineum	1e-06	1e-06	NA	no
SPSC_01630	FAM005686	S. scitamineum	0.0562957	0.0562957	NA	no
SPSC_01631	FAM005687	S. scitamineum	0.0160079	0.0135066	NA	no
SPSC_01632	FAM005688	S. scitamineum	0.0598502	0.0598502	NA	no
SPSC_01633	FAM005689	S. scitamineum	0.0936622	0.0936622	NA	no
SPSC_01634	FAM005690	S. scitamineum	0.0366779	0.0366779	NA	no
SPSC_01635	FAM005691	S. scitamineum	0.0190574	0.0218065	NA	no
SPSC_01636	FAM005692	S. scitamineum	0.0385956	0.0385956	NA	no
SPSC_01637	FAM005693	S. scitamineum	0.119161	0.119161	NA	no
SPSC_01638	FAM005694	S. scitamineum	0.00935817	0.00935817	NA	no
SPSC_01639	FAM005695	S. scitamineum	0.0616227	0.0616227	NA	no
SPSC_01640	FAM005696	S. scitamineum	0.105509	0.0793345	NA	no
SPSC_01641	FAM005697	S. scitamineum	0.08536	0.08536	NA	no
SPSC_01642	FAM005698	S. scitamineum	0.121316	0.121316	NA	no
SPSC_01643	FAM005699	S. scitamineum	0.00731968	0.0073338	NA	no
SPSC_01644	FAM005700	S. scitamineum	0.13571	0.114682	NA	no
SPSC_01645	FAM005701	S. scitamineum	0.0590951	0.0590951	NA	no
SPSC_01646	FAM005702	S. scitamineum	0.0218235	0.024012	NA	no
SPSC_01647	FAM005703	S. scitamineum	0.132278	0.0427295	NA	no
SPSC_01648	FAM005704	S. scitamineum	0.0393461	0.0393461	NA	no
SPSC_01649	FAM005706	S. scitamineum	0.0536087	0.0536087	NA	no
SPSC_01650	FAM005707	S. scitamineum	0.0565583	0.0565583	NA	no
SPSC_01651	FAM005708	S. scitamineum	0.0305286	0.0305286	NA	no
SPSC_01652	FAM005709	S. scitamineum	0.00685535	0.0164145	NA	yes
SPSC_01653	FAM006927	S. scitamineum	NA	NA	NA	no
SPSC_01654	FAM005710	S. scitamineum	0.079585	0.079585	NA	no
SPSC_01655	FAM005711	S. scitamineum	0.0411124	0.0411124	NA	yes
SPSC_01656	FAM005712	S. scitamineum	0.0660456	0.0857867	NA	no
SPSC_01657	FAM005713	S. scitamineum	0.0342796	0.0342796	NA	no
SPSC_01658	FAM005714	S. scitamineum	0.0721454	0.0721454	NA	no
SPSC_01659	FAM005715	S. scitamineum	0.0598206	0.0598206	NA	no
SPSC_01660	FAM005716	S. scitamineum	0.112186	0.112186	NA	no
SPSC_01661	FAM005717	S. scitamineum	0.027094	0.027094	NA	no
SPSC_01662	FAM005718	S. scitamineum	0.0239562	0.0319521	NA	no
SPSC_01663	FAM005719	S. scitamineum	0.0947063	0.0947063	NA	no
SPSC_01664	FAM005720	S. scitamineum	0.047254	0.0495113	NA	no
SPSC_01665	FAM005721	S. scitamineum	0.135443	0.135443	NA	yes
SPSC_01666	FAM005722	S. scitamineum	0.094413	0.0911291	NA	no
SPSC_01667	FAM005723	S. scitamineum	0.115189	0.115189	NA	no
SPSC_01668	FAM005724	S. scitamineum	0.0604225	0.0933498	NA	no
SPSC_01669	FAM000128	S. scitamineum	NA	NA	NA	no
SPSC_01670	FAM005725	S. scitamineum	0.0393736	0.0393736	NA	no
SPSC_01671	FAM005726	S. scitamineum	0.112773	0.112773	NA	no
SPSC_01672	FAM005727	S. scitamineum	0.0947855	0.0884199	NA	no
SPSC_01673	FAM005728	S. scitamineum	0.118481	0.118481	NA	yes
SPSC_01674	FAM005729	S. scitamineum	0.0599133	0.0599133	NA	no
SPSC_01675	FAM005731	S. scitamineum	0.0067529	0.0067529	NA	no
SPSC_01676	FAM005732	S. scitamineum	0.0289896	0.0289896	NA	no
SPSC_01677	FAM005733	S. scitamineum	0.065928	0.0788688	NA	no
SPSC_01678	FAM005734	S. scitamineum	0.0341195	0.0437	NA	no
SPSC_01679	FAM005743	S. scitamineum	0.0380891	0.0380891	NA	no
SPSC_01680	FAM005742	S. scitamineum	0.0492259	0.0492259	NA	no
SPSC_01681	FAM005741	S. scitamineum	0.0780263	0.05044	NA	no
SPSC_01682	FAM005740	S. scitamineum	0.141744	0.109469	NA	no
SPSC_01683	FAM005739	S. scitamineum	0.0606724	0.0602389	NA	no
SPSC_01684	FAM005738	S. scitamineum	0.0784237	0.0784237	NA	no
SPSC_01685	FAM005737	S. scitamineum	0.00925798	0.00922355	NA	no
SPSC_01686	FAM005736	S. scitamineum	0.0882269	0.0882269	NA	no
SPSC_01687	FAM005735	S. scitamineum	0.0545293	0.0545293	NA	no
SPSC_01688	FAM006928	S. scitamineum	NA	NA	NA	no
SPSC_01689	FAM005744	S. scitamineum	0.0175234	0.0175234	NA	no
SPSC_01690	FAM005745	S. scitamineum	0.0493456	0.0438564	NA	no
SPSC_01691	FAM005746	S. scitamineum	0.057391	0.057391	NA	no
SPSC_01692	FAM005747	S. scitamineum	0.0454745	0.0454745	NA	no
SPSC_01693	FAM005748	S. scitamineum	0.0434468	0.0434468	NA	no
SPSC_01694	FAM005749	S. scitamineum	0.0330454	0.050409	NA	no
SPSC_01695	FAM005750	S. scitamineum	0.133862	0.133862	NA	no
SPSC_01696	FAM005751	S. scitamineum	0.0913162	0.0913162	NA	no
SPSC_01697	FAM005752	S. scitamineum	0.070334	0.070334	NA	no
SPSC_01698	FAM005753	S. scitamineum	0.0575853	0.0575853	NA	no
SPSC_01699	FAM005754	S. scitamineum	0.0596491	0.0488265	NA	yes
SPSC_01700	FAM005755	S. scitamineum	0.0177657	0.0212186	NA	no
SPSC_01701	FAM005756	S. scitamineum	0.111892	0.0880687	NA	no
SPSC_01702	FAM005757	S. scitamineum	0.0685936	0.0444877	NA	no
SPSC_01703	FAM005758	S. scitamineum	0.0581291	0.0581291	NA	no
SPSC_01704	FAM005759	S. scitamineum	0.0979672	0.0979672	NA	no
SPSC_01705	FAM005760	S. scitamineum	0.475316	0.475316	NA	yes
SPSC_01706	FAM005761	S. scitamineum	0.387899	0.387899	NA	yes
SPSC_01707	FAM005763	S. scitamineum	0.741902	0.741902	NA	yes
SPSC_01708	FAM006929	S. scitamineum	NA	NA	NA	no
SPSC_01709	FAM006930	S. scitamineum	NA	NA	NA	yes
SPSC_01710	FAM006931	S. scitamineum	NA	NA	NA	yes
SPSC_01711	FAM005766	S. scitamineum	0.411748	0.411748	NA	yes
SPSC_01712	FAM005767	S. scitamineum	0.0365165	0.0365165	NA	no
SPSC_01713	FAM005768	S. scitamineum	0.081423	0.081423	NA	no
SPSC_01714	FAM005769	S. scitamineum	0.121191	0.121191	NA	no
SPSC_01715	FAM005770	S. scitamineum	0.0786952	0.119353	NA	no
SPSC_01716	FAM006409	S. scitamineum	NA	NA	NA	no
SPSC_01717	FAM005771	S. scitamineum	0.447883	0.447883	NA	no
SPSC_01718	FAM005772	S. scitamineum	0.155221	0.155221	NA	no
SPSC_01719	FAM005773	S. scitamineum	0.0221658	0.0221658	NA	no
SPSC_01720	FAM005774	S. scitamineum	0.0838519	0.0838519	NA	no
SPSC_01721	FAM005775	S. scitamineum	0.152043	0.152043	NA	no
SPSC_01722	FAM005776	S. scitamineum	0.190983	0.113291	NA	no
SPSC_01723	FAM005777	S. scitamineum	0.133206	0.109826	NA	no
SPSC_01724	FAM005778	S. scitamineum	0.130147	0.130147	NA	no
SPSC_01725	FAM005779	S. scitamineum	0.110321	0.110321	NA	no
SPSC_01726	FAM005780	S. scitamineum	0.0515985	0.0515985	NA	no
SPSC_01727	FAM005781	S. scitamineum	0.0472096	0.0472096	NA	no
SPSC_01728	FAM005782	S. scitamineum	0.117508	0.117508	NA	no
SPSC_01729	FAM005783	S. scitamineum	0.0774709	0.0774709	NA	no
SPSC_01730	FAM005784	S. scitamineum	0.0501721	0.0501721	NA	no
SPSC_01731	FAM005786	S. scitamineum	0.047765	0.047765	NA	no
SPSC_01732	FAM005787	S. scitamineum	0.0591946	0.0591946	NA	no
SPSC_01733	FAM006932	S. scitamineum	NA	NA	NA	no
SPSC_01734	FAM005788	S. scitamineum	0.0423647	0.0423647	NA	no
SPSC_01735	FAM005789	S. scitamineum	0.00840399	0.00840399	NA	no
SPSC_01736	FAM005790	S. scitamineum	0.154824	0.154824	NA	no
SPSC_01737	FAM005791	S. scitamineum	0.142121	0.113046	NA	no
SPSC_01738	FAM005792	S. scitamineum	0.294438	0.294438	NA	yes
SPSC_01739	FAM005792	S. scitamineum	0.294438	0.294438	NA	yes
SPSC_01740	FAM005795	S. scitamineum	0.0854355	0.0751334	NA	no
SPSC_01741	FAM005796	S. scitamineum	0.0178507	0.0178507	NA	no
SPSC_01742	FAM005797	S. scitamineum	0.11475	0.0825843	NA	no
SPSC_01743	FAM005798	S. scitamineum	NA	NA	NA	no
SPSC_01744	FAM005799	S. scitamineum	0.31502	0.31502	NA	no
SPSC_01745	FAM005800	S. scitamineum	0.0637535	0.0620697	NA	no
SPSC_01746	FAM000461	S. scitamineum	0.00176752	0.00665137	NA	no
SPSC_01747	FAM005801	S. scitamineum	0.106257	0.106257	NA	no
SPSC_01748	FAM005802	S. scitamineum	0.153227	0.153227	NA	no
SPSC_01749	FAM005803	S. scitamineum	0.0282351	0.0282351	NA	no
SPSC_01750	FAM005804	S. scitamineum	0.105337	0.105337	NA	no
SPSC_01751	FAM005805	S. scitamineum	0.0267679	0.0395553	NA	no
SPSC_01752	FAM005806	S. scitamineum	0.0519986	0.048787	NA	no
SPSC_01753	FAM005807	S. scitamineum	0.0474889	0.0299181	NA	no
SPSC_01754	FAM005808	S. scitamineum	0.00248583	0.00248583	NA	no
SPSC_01755	FAM005809	S. scitamineum	0.0503722	0.0395603	NA	no
SPSC_01756	FAM005810	S. scitamineum	0.0854141	0.0740216	NA	no
SPSC_01757	FAM005811	S. scitamineum	0.0498035	0.0498035	NA	no
SPSC_01758	FAM005812	S. scitamineum	0.0168289	0.0206581	NA	no
SPSC_01759	FAM005813	S. scitamineum	0.034886	0.025741	NA	no
SPSC_01760	FAM005814	S. scitamineum	0.044594	0.044594	NA	no
SPSC_01761	FAM006933	S. scitamineum	NA	NA	NA	no
SPSC_01762	FAM006934	S. scitamineum	NA	NA	NA	no
SPSC_01763	FAM006935	S. scitamineum	NA	NA	NA	no
SPSC_01764	FAM006936	S. scitamineum	NA	NA	NA	no
SPSC_01765	FAM005815	S. scitamineum	0.0365695	0.0365695	NA	no
SPSC_01766	FAM005816	S. scitamineum	0.0207585	0.0207585	NA	no
SPSC_01767	FAM005817	S. scitamineum	0.0836601	0.0836601	NA	no
SPSC_01768	FAM005818	S. scitamineum	0.24912	0.143841	NA	no
SPSC_01769	FAM005819	S. scitamineum	0.0699127	0.0699127	NA	no
SPSC_01770	FAM005820	S. scitamineum	0.0889309	0.0980861	NA	no
SPSC_01771	FAM002936	S. scitamineum	0.0172199	0.0177332	NA	no
SPSC_01772	FAM005821	S. scitamineum	0.0612271	0.0612271	NA	no
SPSC_01773	FAM005822	S. scitamineum	0.0650738	0.0650738	NA	no
SPSC_01774	FAM005823	S. scitamineum	0.0566158	0.0566158	NA	no
SPSC_01775	FAM005824	S. scitamineum	0.155542	0.0569894	NA	no
SPSC_01776	FAM005825	S. scitamineum	0.0897493	0.0518437	NA	no
SPSC_01777	FAM005826	S. scitamineum	1e-06	1e-06	NA	no
SPSC_01778	FAM005827	S. scitamineum	0.0559579	0.0671206	NA	no
SPSC_01779	FAM000461	S. scitamineum	0.0113911	0.00665137	NA	no
SPSC_01780	FAM005828	S. scitamineum	0.0755531	0.0755531	NA	yes
SPSC_01781	FAM005829	S. scitamineum	0.0372999	0.0372999	NA	no
SPSC_01782	FAM005830	S. scitamineum	0.0589402	0.0589402	NA	no
SPSC_01783	FAM005831	S. scitamineum	0.0172037	0.0172037	NA	no
SPSC_01784	FAM005832	S. scitamineum	0.0137334	0.0137334	NA	no
SPSC_01785	FAM005833	S. scitamineum	0.0269835	0.0176496	NA	no
SPSC_01786	FAM005834	S. scitamineum	0.0126368	0.0126368	NA	no
SPSC_01787	FAM005835	S. scitamineum	0.0265987	0.0228473	NA	no
SPSC_01788	FAM005836	S. scitamineum	0.0144003	0.0144003	NA	no
SPSC_01789	FAM005837	S. scitamineum	0.0496281	0.0496281	NA	no
SPSC_01790	FAM005838	S. scitamineum	0.141383	0.141383	NA	no
SPSC_01791	FAM005839	S. scitamineum	0.0636648	0.0636648	NA	no
SPSC_01792	FAM005840	S. scitamineum	0.0432264	0.0378179	NA	no
SPSC_01793	FAM005841	S. scitamineum	0.23435	0.199482	NA	no
SPSC_01794	FAM005842	S. scitamineum	0.0543204	0.0543204	NA	no
SPSC_01795	FAM005843	S. scitamineum	0.185586	0.103298	NA	no
SPSC_01796	FAM005844	S. scitamineum	0.0524194	0.0527065	NA	no
SPSC_01797	FAM005845	S. scitamineum	0.139565	0.139565	NA	no
SPSC_01798	FAM005379	S. scitamineum	0.0192001	0.0385954	NA	no
SPSC_01799	FAM005846	S. scitamineum	0.00890728	0.0111347	NA	no
SPSC_01800	FAM003276	S. scitamineum	0.026735	0.0160947	NA	no
SPSC_01801	FAM005847	S. scitamineum	0.0492043	0.0492043	NA	no
SPSC_01802	FAM003854	S. scitamineum	NA	NA	NA	no
SPSC_01803	FAM005848	S. scitamineum	0.0535084	0.0930186	NA	no
SPSC_01804	FAM005850	S. scitamineum	NA	NA	NA	no
SPSC_01805	FAM005851	S. scitamineum	NA	NA	NA	no
SPSC_01806	FAM005852	S. scitamineum	0.0516767	0.0516767	NA	yes
SPSC_01807	FAM005853	S. scitamineum	0.163939	0.163939	NA	no
SPSC_01808	FAM005854	S. scitamineum	0.0515067	0.0515067	NA	no
SPSC_01809	FAM005855	S. scitamineum	0.108129	0.13433	NA	no
SPSC_01810	FAM000613	S. scitamineum	0.0594869	0.0594869	NA	no
SPSC_01811	FAM000612	S. scitamineum	0.0665852	0.0663767	NA	no
SPSC_01812	FAM000611	S. scitamineum	0.0702554	0.0702554	NA	no
SPSC_01813	FAM006359	S. scitamineum	999	999	NA	no
SPSC_01814	FAM000610	S. scitamineum	0.0360844	0.0323226	NA	no
SPSC_01815	FAM000609	S. scitamineum	0.0308635	0.0308635	NA	no
SPSC_01816	FAM000608	S. scitamineum	0.018569	0.00955095	NA	no
SPSC_01817	FAM000606	S. scitamineum	0.0940611	0.0940611	NA	no
SPSC_01818	FAM000605	S. scitamineum	0.127801	0.127801	NA	no
SPSC_01819	FAM006937	S. scitamineum	NA	NA	NA	no
SPSC_01820	FAM006938	S. scitamineum	NA	NA	NA	no
SPSC_01821	FAM006939	S. scitamineum	NA	NA	NA	no
SPSC_01822	FAM006940	S. scitamineum	NA	NA	NA	no
SPSC_01823	FAM006941	S. scitamineum	NA	NA	NA	no
SPSC_01824	FAM006942	S. scitamineum	NA	NA	NA	no
SPSC_01825	FAM006943	S. scitamineum	NA	NA	NA	no
SPSC_01826	FAM000614	S. scitamineum	0.216691	0.216691	NA	no
SPSC_01827	FAM000615	S. scitamineum	0.22978	0.183735	NA	no
SPSC_01828	FAM000616	S. scitamineum	0.0442278	0.0425533	NA	no
SPSC_01829	FAM000617	S. scitamineum	0.0870169	0.0720896	NA	no
SPSC_01830	FAM000618	S. scitamineum	0.0443807	0.0443807	NA	no
SPSC_01831	FAM000619	S. scitamineum	0.0560374	0.0473652	NA	no
SPSC_01832	FAM000620	S. scitamineum	0.241783	0.161404	NA	no
SPSC_01833	FAM000621	S. scitamineum	0.0621967	0.0600725	NA	no
SPSC_01834	FAM000622	S. scitamineum	0.0198389	0.0198389	NA	no
SPSC_01835	FAM000623	S. scitamineum	0.0480088	0.0480088	NA	no
SPSC_01836	FAM000624	S. scitamineum	0.111261	0.138342	NA	no
SPSC_01837	FAM000625	S. scitamineum	0.0529302	0.0529302	NA	yes
SPSC_01838	FAM000626	S. scitamineum	0.103829	0.105398	NA	no
SPSC_01839	FAM000627	S. scitamineum	0.00769017	0.00769017	NA	no
SPSC_01840	FAM000628	S. scitamineum	0.138308	0.130024	NA	no
SPSC_01841	FAM000629	S. scitamineum	0.136334	0.118549	NA	no
SPSC_01842	FAM000630	S. scitamineum	0.0104248	0.0104248	NA	no
SPSC_01843	FAM000631	S. scitamineum	0.247816	0.239902	NA	no
SPSC_01844	FAM000632	S. scitamineum	0.00316958	0.00316958	NA	no
SPSC_01845	FAM000633	S. scitamineum	0.0694552	0.0694552	NA	no
SPSC_01846	FAM000634	S. scitamineum	0.0524935	0.0524935	NA	no
SPSC_01847	FAM000635	S. scitamineum	0.0265867	0.0265867	NA	no
SPSC_01848	FAM000636	S. scitamineum	0.00912911	0.01918	NA	no
SPSC_01849	FAM000637	S. scitamineum	0.122143	0.122143	NA	no
SPSC_01850	FAM000638	S. scitamineum	0.0276958	0.0209281	NA	no
SPSC_01851	FAM000639	S. scitamineum	0.0633371	0.0633371	NA	yes
SPSC_01852	FAM000640	S. scitamineum	0.0622338	0.0622338	NA	no
SPSC_01853	FAM000641	S. scitamineum	0.0294513	0.0294513	NA	no
SPSC_01854	FAM000642	S. scitamineum	0.0557328	0.0557328	NA	no
SPSC_01855	FAM000643	S. scitamineum	0.0202292	0.0197106	NA	no
SPSC_01856	FAM000644	S. scitamineum	0.117872	0.117872	NA	no
SPSC_01857	FAM000645	S. scitamineum	0.171737	0.049562	NA	no
SPSC_01858	FAM000646	S. scitamineum	0.0511744	0.0511744	NA	no
SPSC_01859	FAM000647	S. scitamineum	0.100619	0.100619	NA	no
SPSC_01860	FAM000648	S. scitamineum	0.0793003	0.0793003	NA	no
SPSC_01861	FAM000649	S. scitamineum	0.051917	0.040574	NA	no
SPSC_01862	FAM000650	S. scitamineum	0.184937	0.0613554	NA	no
SPSC_01863	FAM000651	S. scitamineum	0.0277369	0.0277369	NA	no
SPSC_01864	FAM000652	S. scitamineum	0.0820109	0.0820109	NA	no
SPSC_01865	FAM000653	S. scitamineum	0.155361	0.12647	NA	no
SPSC_01866	FAM000654	S. scitamineum	0.222537	0.196225	NA	no
SPSC_01867	FAM000655	S. scitamineum	0.153837	0.153837	NA	no
SPSC_01868	FAM000656	S. scitamineum	0.0287439	0.0287439	NA	no
SPSC_01869	FAM000657	S. scitamineum	0.0020161	0.00216891	NA	no
SPSC_01870	FAM000658	S. scitamineum	0.1421	0.0903902	NA	no
SPSC_01871	FAM000659	S. scitamineum	0.0709117	0.0709117	NA	no
SPSC_01872	FAM000660	S. scitamineum	0.0626843	0.0626843	NA	no
SPSC_01873	FAM000661	S. scitamineum	0.0228911	0.0348353	NA	no
SPSC_01874	FAM000662	S. scitamineum	0.030368	0.0325549	NA	no
SPSC_01875	FAM000663	S. scitamineum	0.0123037	0.0123037	NA	no
SPSC_01876	FAM000664	S. scitamineum	0.00959679	0.00959679	NA	no
SPSC_01877	FAM000665	S. scitamineum	0.176518	0.151662	NA	no
SPSC_01878	FAM000666	S. scitamineum	0.0241748	0.0241748	NA	no
SPSC_01879	FAM000667	S. scitamineum	0.104663	0.0766515	NA	no
SPSC_01880	FAM000668	S. scitamineum	0.122377	0.122377	NA	no
SPSC_01881	FAM000669	S. scitamineum	0.160198	0.135411	NA	no
SPSC_01882	FAM000670	S. scitamineum	0.0614601	0.084991	NA	no
SPSC_01883	FAM006944	S. scitamineum	NA	NA	NA	yes
SPSC_01884	FAM000672	S. scitamineum	0.0207915	0.0207915	NA	no
SPSC_01885	FAM000673	S. scitamineum	0.0527461	0.0527461	NA	no
SPSC_01886	FAM000674	S. scitamineum	0.0921112	0.0921112	NA	no
SPSC_01887	FAM000675	S. scitamineum	0.0500854	0.0500854	NA	no
SPSC_01888	FAM000676	S. scitamineum	0.0379922	0.0379922	NA	no
SPSC_01889	FAM000677	S. scitamineum	0.0839904	0.0531617	NA	no
SPSC_01890	FAM000678	S. scitamineum	0.161602	0.161602	NA	no
SPSC_01891	FAM000679	S. scitamineum	0.0434626	0.0434626	NA	no
SPSC_01892	FAM000680	S. scitamineum	0.0918859	0.0919786	NA	yes
SPSC_01893	FAM000681	S. scitamineum	0.0919194	0.0919194	NA	yes
SPSC_01894	FAM000682	S. scitamineum	0.075551	0.075551	NA	no
SPSC_01895	FAM000683	S. scitamineum	0.0390184	0.0278438	NA	no
SPSC_01896	FAM000684	S. scitamineum	0.149473	0.130812	NA	no
SPSC_01897	FAM000685	S. scitamineum	0.0410222	0.0542867	NA	no
SPSC_01898	FAM000686	S. scitamineum	0.0451762	0.0451762	NA	no
SPSC_01899	FAM000687	S. scitamineum	0.100012	0.0976112	NA	no
SPSC_01900	FAM000688	S. scitamineum	0.0886269	0.0886269	NA	no
SPSC_01901	FAM000689	S. scitamineum	0.0546813	0.0546813	NA	no
SPSC_01902	FAM000690	S. scitamineum	0.0450331	0.0476015	NA	no
SPSC_01903	FAM000437	S. scitamineum	0.0286122	0.0147218	NA	no
SPSC_01904	FAM000692	S. scitamineum	0.076213	0.076213	NA	no
SPSC_01905	FAM000693	S. scitamineum	0.0319424	0.0319424	NA	no
SPSC_01906	FAM000694	S. scitamineum	0.0375279	0.0375279	NA	no
SPSC_01907	FAM000695	S. scitamineum	0.0683365	0.0683365	NA	no
SPSC_01908	FAM000696	S. scitamineum	0.11278	0.11278	NA	no
SPSC_01909	FAM000418	S. scitamineum	0.0155835	0.0130937	NA	no
SPSC_01910	FAM000697	S. scitamineum	0.0659241	0.0659241	NA	yes
SPSC_01911	FAM006410	S. scitamineum	0.0788408	0.0788408	NA	no
SPSC_01912	FAM000701	S. scitamineum	0.0869678	0.0869678	NA	no
SPSC_01913	FAM000700	S. scitamineum	0.057417	0.057417	NA	no
SPSC_01914	FAM000699	S. scitamineum	1e-06	0.0190044	NA	no
SPSC_01915	FAM000698	S. scitamineum	0.0426336	0.0419084	NA	no
SPSC_01916	FAM000706	S. scitamineum	0.0184898	0.0187021	NA	no
SPSC_01917	FAM000704	S. scitamineum	0.00902187	0.00902187	NA	no
SPSC_01918	FAM000705	S. scitamineum	0.0431569	0.0431569	NA	yes
SPSC_01919	FAM000708	S. scitamineum	0.0214018	0.0214018	NA	no
SPSC_01920	FAM000710	S. scitamineum	0.0722545	0.0722545	NA	no
SPSC_01921	FAM000711	S. scitamineum	0.116045	0.0300013	NA	no
SPSC_01922	FAM000712	S. scitamineum	0.0771979	0.0771979	NA	no
SPSC_01923	FAM000713	S. scitamineum	0.088841	0.088841	NA	no
SPSC_01924	FAM000714	S. scitamineum	0.101567	0.101567	NA	no
SPSC_01925	FAM000715	S. scitamineum	0.223367	0.223367	NA	no
SPSC_01926	FAM000716	S. scitamineum	0.0448079	0.0604275	NA	no
SPSC_01927	FAM000717	S. scitamineum	0.0908051	0.0908051	NA	no
SPSC_01928	FAM000718	S. scitamineum	0.126685	0.126685	NA	no
SPSC_01929	FAM000719	S. scitamineum	0.125173	0.125173	NA	no
SPSC_01930	FAM000720	S. scitamineum	0.0362481	0.0362481	NA	no
SPSC_01931	FAM000721	S. scitamineum	0.0222103	0.0222103	NA	no
SPSC_01932	FAM006945	S. scitamineum	NA	NA	NA	no
SPSC_01933	FAM000722	S. scitamineum	0.0170543	0.0170543	NA	no
SPSC_01934	FAM000723	S. scitamineum	0.0777884	0.0372698	NA	no
SPSC_01935	FAM000724	S. scitamineum	0.032915	0.032915	NA	no
SPSC_01936	FAM000725	S. scitamineum	0.110633	0.0840311	NA	no
SPSC_01937	FAM000726	S. scitamineum	0.0680564	0.0680564	NA	no
SPSC_01938	FAM000727	S. scitamineum	0.0477263	0.0477263	NA	no
SPSC_01939	FAM000728	S. scitamineum	0.0333658	0.0333658	NA	no
SPSC_01940	FAM000729	S. scitamineum	0.0914989	0.0914989	NA	no
SPSC_01941	FAM000730	S. scitamineum	0.0258148	0.0258148	NA	no
SPSC_01942	FAM000731	S. scitamineum	0.12071	0.309022	NA	no
SPSC_01943	FAM000732	S. scitamineum	0.164745	0.120769	NA	no
SPSC_01944	FAM000733	S. scitamineum	0.0633	0.0633	NA	no
SPSC_01945	FAM000734	S. scitamineum	0.0108286	0.0108286	NA	no
SPSC_01946	FAM006946	S. scitamineum	NA	NA	NA	no
SPSC_01947	FAM006368	S. scitamineum	0.0846174	0.084162	NA	no
SPSC_01948	FAM000735	S. scitamineum	0.195445	0.195445	NA	no
SPSC_01949	FAM000736	S. scitamineum	0.0658733	0.0258384	NA	no
SPSC_01950	FAM000737	S. scitamineum	0.107115	0.0451089	NA	yes
SPSC_01951	FAM000738	S. scitamineum	0.0162251	0.0162251	NA	no
SPSC_01952	FAM000739	S. scitamineum	0.0120275	0.0120275	NA	no
SPSC_01953	FAM000740	S. scitamineum	0.0750561	0.0411143	NA	no
SPSC_01954	FAM000741	S. scitamineum	0.114148	0.114148	NA	yes
SPSC_01955	FAM000742	S. scitamineum	0.0423451	0.0423451	NA	no
SPSC_01956	FAM000743	S. scitamineum	0.0803614	0.112544	NA	no
SPSC_01957	FAM000744	S. scitamineum	0.0351079	0.0351079	NA	no
SPSC_01958	FAM000745	S. scitamineum	0.0686042	0.0686042	NA	yes
SPSC_01959	FAM000746	S. scitamineum	0.121387	0.104624	NA	no
SPSC_01960	FAM000747	S. scitamineum	0.146549	0.0687148	NA	no
SPSC_01961	FAM000748	S. scitamineum	0.139497	0.139497	NA	no
SPSC_01962	FAM000749	S. scitamineum	0.141383	0.141383	NA	no
SPSC_01963	FAM006368	S. scitamineum	0.0846174	0.084162	NA	no
SPSC_01964	FAM006947	S. scitamineum	NA	NA	NA	no
SPSC_01965	FAM000751	S. scitamineum	0.458103	0.458103	NA	no
SPSC_01966	FAM000752	S. scitamineum	0.28611	0.28611	NA	no
SPSC_01967	FAM000753	S. scitamineum	0.00548479	0.00548479	NA	no
SPSC_01968	FAM000754	S. scitamineum	0.00318651	0.00318651	NA	no
SPSC_01969	FAM000755	S. scitamineum	0.184806	0.184806	NA	no
SPSC_01970	FAM000756	S. scitamineum	0.102162	0.102162	NA	no
SPSC_01971	FAM000757	S. scitamineum	0.0530989	0.0530989	NA	no
SPSC_01972	FAM000758	S. scitamineum	0.0203392	0.0203844	NA	no
SPSC_01973	FAM000759	S. scitamineum	0.0109543	0.0109543	NA	no
SPSC_01974	FAM000760	S. scitamineum	0.0381381	0.0381381	NA	no
SPSC_01975	FAM000761	S. scitamineum	0.0411285	0.0411285	NA	no
SPSC_01976	FAM000762	S. scitamineum	0.0444372	0.0464942	NA	no
SPSC_01977	FAM000763	S. scitamineum	0.0386375	0.0386375	NA	no
SPSC_01978	FAM000764	S. scitamineum	0.0910274	0.0910274	NA	yes
SPSC_01979	FAM000765	S. scitamineum	0.0863288	0.0863288	NA	no
SPSC_01980	FAM000766	S. scitamineum	0.114405	0.114405	NA	no
SPSC_01981	FAM000767	S. scitamineum	0.0873502	0.0873502	NA	no
SPSC_01982	FAM000768	S. scitamineum	0.0270915	0.0157221	NA	no
SPSC_01983	FAM000769	S. scitamineum	0.121557	0.0643362	NA	no
SPSC_01984	FAM000770	S. scitamineum	0.0279247	0.0279247	NA	no
SPSC_01985	FAM000771	S. scitamineum	0.0511161	0.0592441	NA	no
SPSC_01986	FAM000772	S. scitamineum	0.0402267	0.0402267	NA	no
SPSC_01987	FAM000773	S. scitamineum	0.0588875	0.0588875	NA	no
SPSC_01988	FAM000774	S. scitamineum	0.0694253	0.0694253	NA	yes
SPSC_01989	FAM000775	S. scitamineum	0.023427	0.0733573	NA	no
SPSC_01990	FAM000776	S. scitamineum	0.042783	0.042783	NA	no
SPSC_01991	FAM000777	S. scitamineum	0.0283165	0.0283165	NA	no
SPSC_01992	FAM000778	S. scitamineum	0.174162	0.174164	NA	no
SPSC_01993	FAM000779	S. scitamineum	0.153284	0.299745	NA	no
SPSC_01994	FAM000780	S. scitamineum	0.0944903	0.0944903	NA	no
SPSC_01995	FAM000781	S. scitamineum	0.0268468	0.0258575	NA	no
SPSC_01996	FAM006948	S. scitamineum	NA	NA	NA	yes
SPSC_01997	FAM000782	S. scitamineum	0.109485	0.109485	NA	no
SPSC_01998	FAM000783	S. scitamineum	0.0580506	0.058967	NA	no
[truncated: 31,945 more rows]
