# Supplementary material for: Positively Selected Effector Genes and Their Contribution to Virulence in the Smut Fungus Sporisorium reilianum
Source: Genome Biol Evol. 2018 Jan 30;10(2):629–45. doi: 10.1093/gbe/evy023 (PMC5811872; doi:10.1093/gbe/evy023)
Supplement: Supplementary Tables and Figures [file evy023_supp.zip › SupplementaryTableS5.xlsx]

## Sheet: Sheet1
Supplementary table S5: List of primers used in the present study
Primer	Sequence (5' - 3')	Usage
sr10529_lb_fw	GTTGAACTCGACATGGTGCG	amplification of the left border of sr10529 and of the deletion construct in plasmid pTOPO Δsr10529 G418 to delete gene sr10529
sr10529_lb_rev	GATCGGCCATCTAGGCCAAACGGATCGGCATGCAAGG	amplification of the left border of sr10529
sr10529_rb_fw	GATCGGCCTGAGTGGCCTGTTTCGCATCATCGCACGG	amplification of the right border of sr10529
sr10529_rb_rev	CTTTCCGTCACTCACTTCGC	amplification of the right border of sr10529 and of the deletion construct in plasmid pTOPO Δsr10529 G418 to delete gene sr10529
sr12968_lb_fw	GTAACGCCAGGGTTTTCCCAGTCACGACGAATATTGACGCCTCGAGGCCTTC	amplification of the left border of sr12968 and of the deletion construct in plasmid pRS426 Dsr12968 Gen #1 to delete gene sr12968
sr12968_lb_rv	GAACTCGCTGGTAGTTACCACGTTCGGCCATCTAGGCCTGGAAGAGAATGAGAGGAGG	amplification of the left border of sr12968
sr12968_rb_fw	TCCGATGATAAGCTGTCAAACATGAGGCCTGAGTGGCCGTCACACCACGACGCTTCAC	amplification of the right border of sr12968
sr12968_rb_rv	GCGGATAACAATTTCACACAGGAAACAGCAATATTTGGGAGACCAAGGCTCG	amplification of the right border of sr12968 and of the deletion construct in plasmid pRS426 Dsr12968 Gen #1 to delete gene sr12968
sr14944_lb_fw	GTAACGCCAGGGTTTTCCCAGTCACGACGAATATTCTTGGCATCCTGGTCTG	amplification of the left border of sr14944 and of the deletion construct in plasmid pRS426 Dsr14944 Gen #3 to delete gene sr14944
sr14944_lb_rv	GAACTCGCTGGTAGTTACCACGTTCGGCCATCTAGGCCGCGCTTGTGCTAGGTGAAAG	amplification of the left border of sr14944
sr14944_rb_fw	TCCGATGATAAGCTGTCAAACATGAGGCCTGAGTGGCCGACAACGCGCAGGTTTCATC	amplification of the right border of sr14944
sr14944_rb_rv	GCGGATAACAATTTCACACAGGAAACAGCAATATTTCGGGTTGCAAAGAAGC	amplification of the right border of sr14944 and of the deletion construct in plasmid pRS426 Dsr14944 Gen #3 to delete gene sr14944
sr10059_lb_fw	GTAACGCCAGGGTTTTCCCAGTCACGACGAATATTTGGGAAGGCTCGAGCCA	amplification of the left border of sr10059 and of the deletion construct in plasmid pRS426 Dsr10059 Gen #1 to delete gene sr10059
sr10059_lb_rv	GAACTCGCTGGTAGTTACCACGTTCGGCCATCTAGGCCGGTGGATCGAAGGGAAATCG	amplification of the left border of sr10059
sr10059_rb_fw	TCCGATGATAAGCTGTCAAACATGAGGCCTGAGTGGCCTGTAAACCAGGCTGCTGCAC	amplification of the right border of sr10059
sr10059_rb_rv	GCGGATAACAATTTCACACAGGAAACAGCAATATTCAGCAAAGATGAAGGGTC	amplification of the right border of sr10059 and of the deletion construct in plasmid pRS426 Dsr10059 Gen #1 to delete gene sr10059
sr10182_lb_fw	GTAACGCCAGGGTTTTCCCAGTCACGACGAATATTGCAGCATGCGAAGGTTG	amplification of the left border of sr10182 and of the deletion construct in plasmid pRS426 Dsr10182 Gen #1 to delete gene sr10182
sr10182_lb_rv	GAACTCGCTGGTAGTTACCACGTTCGGCCATCTAGGCCTGTCGGTGTCGTCTAGAGAG	amplification of the left border of sr10182
sr10182_rb_fw	TCCGATGATAAGCTGTCAAACATGAGGCCTGAGTGGCCATGGGTCTTGCTCGGTTTCC	amplification of the right border of sr10182
sr10182_rb_rv	GCGGATAACAATTTCACACAGGAAACAGCAATATTTCGGCAGCATCGCACGA	amplification of the right border of sr10182 and of the deletion construct in plasmid pRS426 Dsr10182 Gen #1 to delete gene sr10182
sr14558_lb_fw	GTAACGCCAGGGTTTTCCCAGTCACGACGAATATTTCATGTTTGCAGGGTCG	amplification of the left border of sr14558 and of the deletion construct in plasmid pRS426 Dsr14558 Gen #1 to delete gene sr14558
sr14558_lb_rv	GAACTCGCTGGTAGTTACCACGTTCGGCCATCTAGGCCGGAGAAGCTTGCTTGATGTG	amplification of the left border of sr14558
sr14558_rb_fw	TCCGATGATAAGCTGTCAAACATGAGGCCTGAGTGGCCCGCTCTTTGTCATTTCCTGC	amplification of the right border of sr14558
sr14558_rb_rv	GCGGATAACAATTTCACACAGGAAACAGCAATATTCAGTGCTCTCCCGTTTC	amplification of the right border of sr14558 and of the deletion construct in plasmid pRS426 Dsr14558 Gen #1 to delete gene sr14558
sr_14347_lb_fw	AAAGCCAAGGTTACGACAGC	amplification of the left border of sr14347 and of the deletion construct in plasmid pTOPO Dsr14347 Gen #1 to delete gene sr14347
sr_14347_lb_rev	GATCGGCCATCTAGGCCCAATGTGGTTGTAGGACGGC	amplification of the left border of sr14347
sr_14347_rb_fw	GATCGGCCTGAGTGCCTGTTCGATGCGACTTGTCGG	amplification of the right border of sr14347
sr_14347_rb_rev	GTCCGTCGACATTTCATCGC	amplification of the right border of sr14347 and of the deletion construct in plasmid pTOPO Dsr14347 Gen #1 to delete gene sr14347
sr12897_lb_fw	GTAACGCCAGGGTTTTCCCAGTCACGACGAATATTTGATACCCTCGCAGTCC	amplification of the left border of sr12897 and of the deletion construct in plasmid pRS426 Dsr12897 Gen #5 to delete gene sr12897
sr12897_lb_rv	GAACTCGCTGGTAGTTACCACGTTCGGCCATCTAGGCCGTAGGATTGGGTTTGTGAGG	amplification of the left border of sr12897
sr12897_rb_fw	TCCGATGATAAGCTGTCAAACATGAGGCCTGAGTGGCCGGCTTTCCAGCTCTCGTTGG	amplification of the right border of sr12897
sr12897_rb_rv	GCGGATAACAATTTCACACAGGAAACAGCAATATTCAGCCGCTGCCACTTCT	amplification of the right border of sr12897 and of the deletion construct in plasmid pRS426 Dsr12897 Gen #5 to delete gene sr12897
sr12084_lb_fw	GTAACGCCAGGGTTTTCCCAGTCACGACGACTCGTTCAGCGCCTTTAGC	amplification of the left border of sr12084 and of the deletion construct in plasmid pRS426 Dsr12084 Gen #1 to delete gene sr12084
sr12084_lb_rv	GCGGCCGCAATTGTCACGCCATGGTGGCCATCTAGGCCAAGAATCGAGGGGGAAACAG	amplification of the left border of sr12084
sr12084_rb_fw	CTGTAGGAGTGCGGCCGCATTAATAGGCCTGAGTGGCCTTCTTCACACGTTCGTCTGC	amplification of the right border of sr12084
sr12084_rb_rv	GCGGATAACAATTTCACACAGGAAACAGCCCTGCAGTACTTGGACTTGG	amplification of the right border of sr12084 and of the deletion construct in plasmid pRS426 Dsr12084 Gen #1 to delete gene sr12084
