# Supplementary material for: Positively Selected Effector Genes and Their Contribution to Virulence in the Smut Fungus Sporisorium reilianum
Source: Genome Biol Evol. 2018 Jan 30;10(2):629–45. doi: 10.1093/gbe/evy023 (PMC5811872; doi:10.1093/gbe/evy023)
Supplement: Supplementary Tables and Figures [file evy023_supp.zip › SupplementaryTableS6.xlsx]

## Sheet: FamOverview
Supplementary table S6: Conservation of 33,940 proteins of five compared smut fungi species in 8,761 families
Family	Total number of members	Number of species represented	U. hordei	U. maydis	S. scitamineum	S. reilianum f. sp. zeae	S. reilianum f. sp. reilianum	Secretion1)
FAM000001	4	4	0	1	1	1	1	all
FAM000002	5	5	1	1	1	1	1	none
FAM000003	9	5	1	2	2	2	2	none
FAM000004	4	4	0	1	1	1	1	none
FAM000005	5	5	1	1	1	1	1	none
FAM000006	5	5	1	1	1	1	1	none
FAM000007	5	5	1	1	1	1	1	none
FAM000008	5	5	1	1	1	1	1	none
FAM000009	5	5	1	1	1	1	1	none
FAM000010	5	5	1	1	1	1	1	none
FAM000011	5	5	1	1	1	1	1	none
FAM000012	5	5	1	1	1	1	1	none
FAM000013	3	3	0	0	1	1	1	none
FAM000014	4	4	0	1	1	1	1	none
FAM000015	3	3	0	0	1	1	1	none
FAM000016	3	3	0	0	1	1	1	none
FAM000017	5	5	1	1	1	1	1	none
FAM000018	5	5	1	1	1	1	1	all
FAM000019	4	4	1	0	1	1	1	none
FAM000020	5	5	1	1	1	1	1	none
FAM000021	5	5	1	1	1	1	1	none
FAM000022	4	4	1	0	1	1	1	none
FAM000023	5	5	1	1	1	1	1	all
FAM000024	5	5	1	1	1	1	1	none
FAM000025	5	5	1	1	1	1	1	none
FAM000026	5	5	1	1	1	1	1	none
FAM000027	5	5	1	1	1	1	1	none
FAM000028	5	5	1	1	1	1	1	none
FAM000029	5	5	1	1	1	1	1	none
FAM000030	5	5	1	1	1	1	1	none
FAM000031	5	5	1	1	1	1	1	none
FAM000032	5	5	1	1	1	1	1	none
FAM000033	5	5	1	1	1	1	1	none
FAM000034	5	5	1	1	1	1	1	none
FAM000035	5	5	1	1	1	1	1	none
FAM000036	5	5	1	1	1	1	1	none
FAM000037	4	4	0	1	1	1	1	mix
FAM000038	5	5	1	1	1	1	1	none
FAM000039	5	5	1	1	1	1	1	none
FAM000040	2	2	0	0	0	1	1	none
FAM000041	9	5	1	2	2	2	2	none
FAM000042	5	5	1	1	1	1	1	none
FAM000043	3	3	0	0	1	1	1	none
FAM000044	5	5	1	1	1	1	1	none
FAM000045	5	5	1	1	1	1	1	none
FAM000046	5	5	1	1	1	1	1	none
FAM000047	5	5	1	1	1	1	1	none
FAM000048	3	3	0	0	1	1	1	all
FAM000049	5	5	1	1	1	1	1	none
FAM000050	5	5	1	1	1	1	1	none
FAM000051	5	5	1	1	1	1	1	none
FAM000052	5	5	1	1	1	1	1	none
FAM000053	5	5	1	1	1	1	1	none
FAM000054	5	5	1	1	1	1	1	none
FAM000055	5	5	1	1	1	1	1	none
FAM000056	5	5	1	1	1	1	1	all
FAM000057	5	5	1	1	1	1	1	none
FAM000058	5	5	1	1	1	1	1	none
FAM000059	5	5	1	1	1	1	1	none
FAM000060	5	5	1	1	1	1	1	none
FAM000061	5	5	1	1	1	1	1	none
FAM000062	5	5	1	1	1	1	1	none
FAM000063	5	5	1	1	1	1	1	none
FAM000064	3	3	0	1	0	1	1	none
FAM000065	5	5	1	1	1	1	1	none
FAM000066	5	5	1	1	1	1	1	none
FAM000067	5	5	1	1	1	1	1	none
FAM000068	3	3	0	0	1	1	1	none
FAM000069	4	4	0	1	1	1	1	none
FAM000070	5	5	1	1	1	1	1	all
FAM000071	5	5	1	1	1	1	1	none
FAM000072	4	4	1	1	0	1	1	none
FAM000073	5	5	1	1	1	1	1	none
FAM000074	5	5	1	1	1	1	1	none
FAM000075	4	4	1	0	1	1	1	none
FAM000076	5	5	1	1	1	1	1	none
FAM000077	5	5	1	1	1	1	1	none
FAM000078	4	4	0	1	1	1	1	all
FAM000079	5	5	1	1	1	1	1	all
FAM000080	5	5	1	1	1	1	1	none
FAM000081	5	5	1	1	1	1	1	none
FAM000082	5	5	1	1	1	1	1	none
FAM000083	4	4	0	1	1	1	1	none
FAM000084	5	5	1	1	1	1	1	none
FAM000085	3	3	0	0	1	1	1	all
FAM000086	2	2	0	0	0	1	1	all
FAM000087	2	2	0	0	0	1	1	mix
FAM000088	5	5	1	1	1	1	1	none
FAM000089	5	5	1	1	1	1	1	none
FAM000090	5	5	1	1	1	1	1	mix
FAM000091	5	5	1	1	1	1	1	none
FAM000092	5	5	1	1	1	1	1	none
FAM000093	5	5	1	1	1	1	1	none
FAM000094	5	5	1	1	1	1	1	none
FAM000095	5	5	1	1	1	1	1	none
FAM000096	6	5	1	1	1	1	2	all
FAM000097	5	5	1	1	1	1	1	none
FAM000098	5	5	1	1	1	1	1	none
FAM000099	4	4	0	1	1	1	1	none
FAM000100	5	5	1	1	1	1	1	none
FAM000101	5	5	1	1	1	1	1	all
FAM000102	5	5	1	1	1	1	1	none
FAM000103	5	5	1	1	1	1	1	none
FAM000104	5	5	1	1	1	1	1	none
FAM000105	5	5	1	1	1	1	1	none
FAM000106	5	5	1	1	1	1	1	mix
FAM000107	5	5	1	1	1	1	1	none
FAM000108	5	5	1	1	1	1	1	none
FAM000109	5	5	1	1	1	1	1	none
FAM000110	5	5	1	1	1	1	1	none
FAM000111	5	5	1	1	1	1	1	none
FAM000112	5	5	1	1	1	1	1	none
FAM000113	5	5	1	1	1	1	1	none
FAM000114	9	5	2	1	2	2	2	none
FAM000115	5	5	1	1	1	1	1	none
FAM000116	5	5	1	1	1	1	1	none
FAM000117	5	5	1	1	1	1	1	none
FAM000118	4	4	1	0	1	1	1	none
FAM000119	3	3	0	0	1	1	1	none
FAM000120	3	3	0	0	1	1	1	none
FAM000121	5	5	1	1	1	1	1	none
FAM000122	5	5	1	1	1	1	1	none
FAM000123	5	5	1	1	1	1	1	none
FAM000124	5	5	1	1	1	1	1	none
FAM000125	5	5	1	1	1	1	1	none
FAM000126	10	5	2	2	2	2	2	all
FAM000127	4	4	1	1	0	1	1	none
FAM000128	36	3	0	0	4	10	22	none
FAM000129	2	2	0	0	0	1	1	none
FAM000130	4	4	0	1	1	1	1	all
FAM000131	5	5	1	1	1	1	1	all
FAM000132	5	5	1	1	1	1	1	none
FAM000133	5	5	1	1	1	1	1	all
FAM000134	5	5	1	1	1	1	1	none
FAM000135	5	5	1	1	1	1	1	none
FAM000136	5	5	1	1	1	1	1	none
FAM000137	5	5	1	1	1	1	1	none
FAM000138	5	5	1	1	1	1	1	none
FAM000139	5	5	1	1	1	1	1	none
FAM000140	5	5	1	1	1	1	1	none
FAM000141	4	4	1	0	1	1	1	none
FAM000142	10	5	2	2	2	2	2	none
FAM000143	5	5	1	1	1	1	1	none
FAM000144	5	5	1	1	1	1	1	none
FAM000145	5	5	1	1	1	1	1	none
FAM000146	5	5	1	1	1	1	1	none
FAM000147	5	5	1	1	1	1	1	none
FAM000148	5	5	1	1	1	1	1	none
FAM000149	5	5	1	1	1	1	1	none
FAM000150	10	5	2	2	2	2	2	none
FAM000151	5	5	1	1	1	1	1	none
FAM000152	5	5	1	1	1	1	1	none
FAM000153	2	2	0	0	0	1	1	none
FAM000154	5	5	1	1	1	1	1	none
FAM000155	5	5	1	1	1	1	1	none
FAM000156	5	5	1	1	1	1	1	none
FAM000157	5	5	1	1	1	1	1	none
FAM000158	5	5	1	1	1	1	1	all
FAM000159	5	5	1	1	1	1	1	none
FAM000160	5	5	1	1	1	1	1	none
FAM000161	4	4	0	1	1	1	1	none
FAM000162	4	4	0	1	1	1	1	none
FAM000163	10	4	4	0	1	2	3	none
FAM000164	5	5	1	1	1	1	1	none
FAM000165	5	5	1	1	1	1	1	none
FAM000166	5	5	1	1	1	1	1	none
FAM000167	5	5	1	1	1	1	1	none
FAM000168	5	5	1	1	1	1	1	none
FAM000169	5	5	1	1	1	1	1	none
FAM000170	5	5	1	1	1	1	1	none
FAM000171	5	5	1	1	1	1	1	none
FAM000172	5	5	1	1	1	1	1	none
FAM000173	5	5	1	1	1	1	1	none
FAM000174	5	5	1	1	1	1	1	all
FAM000175	2	2	0	0	0	1	1	none
FAM000176	3	3	0	1	0	1	1	none
FAM000177	5	5	1	1	1	1	1	none
FAM000178	5	5	1	1	1	1	1	none
FAM000179	8	5	1	2	1	2	2	none
FAM000180	5	5	1	1	1	1	1	none
FAM000181	5	5	1	1	1	1	1	none
FAM000182	5	5	1	1	1	1	1	none
FAM000183	5	5	1	1	1	1	1	none
FAM000184	5	5	1	1	1	1	1	none
FAM000185	5	5	1	1	1	1	1	mix
FAM000186	5	5	1	1	1	1	1	none
FAM000187	5	5	1	1	1	1	1	none
FAM000188	5	5	1	1	1	1	1	none
FAM000189	10	5	2	2	2	2	2	none
FAM000190	5	5	1	1	1	1	1	all
FAM000191	5	5	1	1	1	1	1	none
FAM000192	5	5	1	1	1	1	1	none
FAM000193	5	5	1	1	1	1	1	none
FAM000194	5	5	1	1	1	1	1	none
FAM000195	5	5	1	1	1	1	1	none
FAM000196	5	5	1	1	1	1	1	none
FAM000197	5	5	1	1	1	1	1	none
FAM000198	5	5	1	1	1	1	1	none
FAM000199	5	5	1	1	1	1	1	none
FAM000200	5	5	1	1	1	1	1	none
FAM000201	5	5	1	1	1	1	1	none
FAM000202	5	5	1	1	1	1	1	none
FAM000203	5	5	1	1	1	1	1	none
FAM000204	4	4	0	1	1	1	1	all
FAM000205	5	5	1	1	1	1	1	none
FAM000206	5	5	1	1	1	1	1	none
FAM000207	5	5	1	1	1	1	1	none
FAM000208	5	5	1	1	1	1	1	none
FAM000209	5	5	1	1	1	1	1	none
FAM000210	5	5	1	1	1	1	1	none
FAM000211	5	5	1	1	1	1	1	none
FAM000212	5	5	1	1	1	1	1	none
FAM000213	4	4	1	0	1	1	1	none
FAM000214	5	5	1	1	1	1	1	none
FAM000215	5	5	1	1	1	1	1	none
FAM000216	5	5	1	1	1	1	1	none
FAM000217	5	5	1	1	1	1	1	none
FAM000218	5	5	1	1	1	1	1	none
FAM000219	5	5	1	1	1	1	1	none
FAM000220	5	5	1	1	1	1	1	none
FAM000221	5	5	1	1	1	1	1	none
FAM000222	5	5	1	1	1	1	1	none
FAM000223	5	5	1	1	1	1	1	none
FAM000224	5	5	1	1	1	1	1	none
FAM000225	5	5	1	1	1	1	1	none
FAM000226	5	5	1	1	1	1	1	none
FAM000227	10	5	2	2	2	2	2	none
FAM000228	5	5	1	1	1	1	1	none
FAM000229	5	5	1	1	1	1	1	none
FAM000230	5	5	1	1	1	1	1	none
FAM000231	5	5	1	1	1	1	1	all
FAM000232	5	5	1	1	1	1	1	none
FAM000233	5	5	1	1	1	1	1	none
FAM000234	5	5	1	1	1	1	1	none
FAM000235	10	5	2	2	2	2	2	none
FAM000236	5	5	1	1	1	1	1	none
FAM000237	5	5	1	1	1	1	1	none
FAM000238	5	5	1	1	1	1	1	none
FAM000239	5	5	1	1	1	1	1	none
FAM000240	5	5	1	1	1	1	1	none
FAM000241	5	5	1	1	1	1	1	none
FAM000242	5	5	1	1	1	1	1	none
FAM000243	4	4	1	1	1	1	0	none
FAM000244	5	5	1	1	1	1	1	none
FAM000245	5	5	1	1	1	1	1	none
FAM000246	5	5	1	1	1	1	1	none
FAM000247	2	2	0	0	0	1	1	none
FAM000248	5	5	1	1	1	1	1	none
FAM000249	5	5	1	1	1	1	1	none
FAM000250	5	5	1	1	1	1	1	none
FAM000251	5	5	1	1	1	1	1	none
FAM000252	5	5	1	1	1	1	1	none
FAM000253	5	5	1	1	1	1	1	none
FAM000254	5	5	1	1	1	1	1	none
FAM000255	5	5	1	1	1	1	1	none
FAM000256	5	5	1	1	1	1	1	none
FAM000257	2	2	0	0	0	1	1	all
FAM000258	4	4	0	1	1	1	1	none
FAM000259	2	2	0	0	0	1	1	all
FAM000260	4	4	0	1	1	1	1	none
FAM000261	5	5	1	1	1	1	1	none
FAM000262	5	5	1	1	1	1	1	none
FAM000263	5	5	1	1	1	1	1	none
FAM000264	5	5	1	1	1	1	1	none
FAM000265	5	5	1	1	1	1	1	none
FAM000266	5	5	1	1	1	1	1	none
FAM000267	5	5	1	1	1	1	1	none
FAM000268	5	5	1	1	1	1	1	none
FAM000269	5	5	1	1	1	1	1	none
FAM000270	5	5	1	1	1	1	1	none
FAM000271	11	5	2	3	2	2	2	all
FAM000272	5	5	1	1	1	1	1	none
FAM000273	5	5	1	1	1	1	1	none
FAM000274	5	5	1	1	1	1	1	none
FAM000275	4	4	1	0	1	1	1	none
FAM000276	5	5	1	1	1	1	1	none
FAM000277	3	3	0	0	1	1	1	none
FAM000278	5	5	1	1	1	1	1	none
FAM000279	5	5	1	1	1	1	1	none
FAM000280	5	5	1	1	1	1	1	none
FAM000281	5	5	1	1	1	1	1	none
FAM000282	5	5	1	1	1	1	1	none
FAM000283	5	5	1	1	1	1	1	none
FAM000284	5	5	1	1	1	1	1	none
FAM000285	5	5	1	1	1	1	1	none
FAM000286	5	5	1	1	1	1	1	none
FAM000287	5	5	1	1	1	1	1	none
FAM000288	5	5	1	1	1	1	1	none
FAM000289	5	5	1	1	1	1	1	none
FAM000290	5	5	1	1	1	1	1	none
FAM000291	5	5	1	1	1	1	1	mix
FAM000292	5	5	1	1	1	1	1	none
FAM000293	5	5	1	1	1	1	1	none
FAM000294	5	5	1	1	1	1	1	none
FAM000295	5	5	1	1	1	1	1	none
FAM000296	5	5	1	1	1	1	1	none
FAM000297	5	5	1	1	1	1	1	none
FAM000298	5	5	1	1	1	1	1	none
FAM000299	5	5	1	1	1	1	1	mix
FAM000300	5	5	1	1	1	1	1	none
FAM000301	5	5	1	1	1	1	1	none
FAM000302	5	5	1	1	1	1	1	none
FAM000303	4	4	1	0	1	1	1	none
FAM000304	5	5	1	1	1	1	1	none
FAM000305	5	5	1	1	1	1	1	none
FAM000306	5	5	1	1	1	1	1	mix
FAM000307	5	5	1	1	1	1	1	none
FAM000308	3	3	0	0	1	1	1	none
FAM000309	5	5	1	1	1	1	1	none
FAM000310	5	5	1	1	1	1	1	none
FAM000311	5	5	1	1	1	1	1	none
FAM000312	4	4	1	0	1	1	1	none
FAM000313	5	5	1	1	1	1	1	none
FAM000314	5	5	1	1	1	1	1	none
FAM000315	5	5	1	1	1	1	1	mix
FAM000316	5	5	1	1	1	1	1	none
FAM000317	5	5	1	1	1	1	1	none
FAM000318	5	5	1	1	1	1	1	none
FAM000319	5	5	1	1	1	1	1	none
FAM000320	5	5	1	1	1	1	1	none
FAM000321	5	5	1	1	1	1	1	none
FAM000322	5	5	1	1	1	1	1	none
FAM000323	5	5	1	1	1	1	1	none
FAM000324	5	5	1	1	1	1	1	none
FAM000325	5	5	1	1	1	1	1	none
FAM000326	5	5	1	1	1	1	1	none
FAM000327	5	5	1	1	1	1	1	none
FAM000328	5	5	1	1	1	1	1	none
FAM000329	5	5	1	1	1	1	1	all
FAM000330	30	5	6	6	6	6	6	none
FAM000331	5	5	1	1	1	1	1	none
FAM000332	5	5	1	1	1	1	1	none
FAM000333	5	5	1	1	1	1	1	none
FAM000334	5	5	1	1	1	1	1	mix
FAM000335	5	5	1	1	1	1	1	none
FAM000336	5	5	1	1	1	1	1	none
FAM000337	5	5	1	1	1	1	1	none
FAM000338	5	5	1	1	1	1	1	none
FAM000339	5	5	1	1	1	1	1	none
FAM000340	5	5	1	1	1	1	1	none
FAM000341	2	2	0	0	0	1	1	none
FAM000342	4	4	0	1	1	1	1	none
FAM000343	5	5	1	1	1	1	1	none
FAM000344	5	5	1	1	1	1	1	all
FAM000345	5	5	1	1	1	1	1	none
FAM000346	5	5	1	1	1	1	1	none
FAM000347	5	5	1	1	1	1	1	none
FAM000348	5	5	1	1	1	1	1	none
FAM000349	5	5	1	1	1	1	1	none
FAM000350	5	5	1	1	1	1	1	none
FAM000351	5	5	1	1	1	1	1	none
FAM000352	5	5	1	1	1	1	1	none
FAM000353	5	5	1	1	1	1	1	none
FAM000354	5	5	1	1	1	1	1	none
FAM000355	5	5	1	1	1	1	1	none
FAM000356	5	5	1	1	1	1	1	none
FAM000357	5	5	1	1	1	1	1	none
FAM000358	5	5	1	1	1	1	1	none
FAM000359	5	5	1	1	1	1	1	all
FAM000360	5	5	1	1	1	1	1	all
FAM000361	5	5	1	1	1	1	1	none
FAM000362	5	5	1	1	1	1	1	none
FAM000363	5	5	1	1	1	1	1	all
FAM000364	5	5	1	1	1	1	1	none
FAM000365	5	5	1	1	1	1	1	none
FAM000366	5	5	1	1	1	1	1	none
FAM000367	5	5	1	1	1	1	1	none
FAM000368	5	5	1	1	1	1	1	none
FAM000369	5	5	1	1	1	1	1	none
FAM000370	5	5	1	1	1	1	1	none
FAM000371	5	5	1	1	1	1	1	none
FAM000372	10	5	2	2	2	2	2	none
FAM000373	5	5	1	1	1	1	1	none
FAM000374	5	5	1	1	1	1	1	all
FAM000375	5	5	1	1	1	1	1	none
FAM000376	5	5	1	1	1	1	1	none
FAM000377	5	5	1	1	1	1	1	none
FAM000378	2	2	0	0	0	1	1	none
FAM000379	5	5	1	1	1	1	1	none
FAM000380	5	5	1	1	1	1	1	mix
FAM000381	5	5	1	1	1	1	1	none
FAM000382	5	5	1	1	1	1	1	none
FAM000383	5	5	1	1	1	1	1	none
FAM000384	5	5	1	1	1	1	1	none
FAM000385	5	5	1	1	1	1	1	none
FAM000386	5	5	1	1	1	1	1	none
FAM000387	2	2	0	0	1	1	0	none
FAM000388	5	5	1	1	1	1	1	mix
FAM000389	5	5	1	1	1	1	1	none
FAM000390	5	5	1	1	1	1	1	none
FAM000391	5	5	1	1	1	1	1	none
FAM000392	5	5	1	1	1	1	1	none
FAM000393	5	5	1	1	1	1	1	none
FAM000394	5	5	1	1	1	1	1	none
FAM000395	5	5	1	1	1	1	1	none
FAM000396	5	5	1	1	1	1	1	none
FAM000397	5	5	1	1	1	1	1	none
FAM000398	5	5	1	1	1	1	1	none
FAM000399	6	5	2	1	1	1	1	none
FAM000400	5	5	1	1	1	1	1	none
FAM000401	5	5	1	1	1	1	1	mix
FAM000402	5	5	1	1	1	1	1	none
FAM000403	5	5	1	1	1	1	1	none
FAM000404	5	5	1	1	1	1	1	none
FAM000405	5	5	1	1	1	1	1	none
FAM000406	5	5	1	1	1	1	1	none
FAM000407	5	5	1	1	1	1	1	none
FAM000408	5	5	1	1	1	1	1	none
FAM000409	5	5	1	1	1	1	1	none
FAM000410	5	5	1	1	1	1	1	mix
FAM000411	5	5	1	1	1	1	1	none
FAM000412	5	5	1	1	1	1	1	none
FAM000413	5	5	1	1	1	1	1	none
FAM000414	5	5	1	1	1	1	1	none
FAM000415	5	5	1	1	1	1	1	none
FAM000416	5	5	1	1	1	1	1	none
FAM000417	5	5	1	1	1	1	1	none
FAM000418	25	5	5	5	5	5	5	none
FAM000419	5	5	1	1	1	1	1	none
FAM000420	5	5	1	1	1	1	1	none
FAM000421	5	5	1	1	1	1	1	none
FAM000422	5	5	1	1	1	1	1	none
FAM000423	5	5	1	1	1	1	1	none
FAM000424	5	5	1	1	1	1	1	none
FAM000425	5	5	1	1	1	1	1	none
FAM000426	5	5	1	1	1	1	1	none
FAM000427	5	5	1	1	1	1	1	none
FAM000428	5	5	1	1	1	1	1	none
FAM000429	5	5	1	1	1	1	1	none
FAM000430	5	5	1	1	1	1	1	none
FAM000431	5	5	1	1	1	1	1	none
FAM000432	5	5	1	1	1	1	1	none
FAM000433	5	5	1	1	1	1	1	none
FAM000434	4	4	1	1	0	1	1	none
FAM000435	5	5	1	1	1	1	1	none
FAM000436	5	5	1	1	1	1	1	none
FAM000437	20	5	4	4	4	4	4	none
FAM000438	5	5	1	1	1	1	1	none
FAM000439	5	5	1	1	1	1	1	none
FAM000440	5	5	1	1	1	1	1	none
FAM000441	5	5	1	1	1	1	1	none
FAM000442	5	5	1	1	1	1	1	none
FAM000443	19	5	3	4	4	4	4	none
FAM000444	4	4	0	1	1	1	1	none
FAM000445	5	5	1	1	1	1	1	none
FAM000446	5	5	1	1	1	1	1	mix
FAM000447	5	5	1	1	1	1	1	none
FAM000448	5	5	1	1	1	1	1	none
FAM000449	5	5	1	1	1	1	1	none
FAM000450	5	5	1	1	1	1	1	none
FAM000451	5	5	1	1	1	1	1	none
FAM000452	5	5	1	1	1	1	1	none
FAM000453	5	5	1	1	1	1	1	none
FAM000454	5	5	1	1	1	1	1	none
FAM000455	10	5	2	2	2	2	2	none
FAM000456	5	5	1	1	1	1	1	none
FAM000457	5	5	1	1	1	1	1	none
FAM000458	5	5	1	1	1	1	1	none
FAM000459	5	5	1	1	1	1	1	none
FAM000460	5	5	1	1	1	1	1	none
FAM000461	20	5	4	4	4	4	4	none
FAM000462	5	5	1	1	1	1	1	none
FAM000463	5	5	1	1	1	1	1	none
FAM000464	5	5	1	1	1	1	1	none
FAM000465	4	4	0	1	1	1	1	none
FAM000466	4	4	0	1	1	1	1	none
FAM000467	5	5	1	1	1	1	1	none
FAM000468	5	5	1	1	1	1	1	none
FAM000469	5	5	1	1	1	1	1	none
FAM000470	5	5	1	1	1	1	1	none
FAM000471	5	5	1	1	1	1	1	none
FAM000472	5	5	1	1	1	1	1	none
FAM000473	5	5	1	1	1	1	1	none
FAM000474	5	5	1	1	1	1	1	none
FAM000475	5	5	1	1	1	1	1	none
FAM000476	5	5	1	1	1	1	1	none
FAM000477	5	5	1	1	1	1	1	none
FAM000478	5	5	1	1	1	1	1	none
FAM000479	2	2	0	0	0	1	1	none
FAM000480	5	5	1	1	1	1	1	none
FAM000481	4	4	0	1	1	1	1	none
FAM000482	5	5	1	1	1	1	1	none
FAM000483	2	2	0	0	0	1	1	none
FAM000484	3	3	0	0	1	1	1	none
FAM000485	5	5	1	1	1	1	1	none
FAM000486	5	5	1	1	1	1	1	none
FAM000487	7	5	1	2	1	1	2	mix
FAM000488	5	5	1	1	1	1	1	all
FAM000489	5	5	1	1	1	1	1	none
FAM000490	4	4	1	0	1	1	1	none
FAM000491	5	5	1	1	1	1	1	none
FAM000492	5	5	1	1	1	1	1	none
FAM000493	5	5	1	1	1	1	1	none
FAM000494	5	5	1	1	1	1	1	none
FAM000495	4	4	1	0	1	1	1	none
FAM000496	5	5	1	1	1	1	1	none
FAM000497	10	5	2	2	2	2	2	none
FAM000498	5	5	1	1	1	1	1	none
FAM000499	5	5	1	1	1	1	1	none
FAM000500	5	5	1	1	1	1	1	none
FAM000501	5	5	1	1	1	1	1	none
FAM000502	5	5	1	1	1	1	1	none
FAM000503	5	5	1	1	1	1	1	none
FAM000504	15	5	3	3	3	3	3	none
FAM000505	5	5	1	1	1	1	1	none
FAM000506	5	5	1	1	1	1	1	none
FAM000507	5	5	1	1	1	1	1	none
FAM000508	5	5	1	1	1	1	1	none
FAM000509	5	5	1	1	1	1	1	none
FAM000510	10	5	2	2	2	2	2	none
FAM000511	5	5	1	1	1	1	1	none
FAM000512	5	5	1	1	1	1	1	none
FAM000513	5	5	1	1	1	1	1	none
FAM000514	5	5	1	1	1	1	1	none
FAM000515	5	5	1	1	1	1	1	none
FAM000516	5	5	1	1	1	1	1	none
FAM000517	5	5	1	1	1	1	1	none
FAM000518	4	4	1	1	0	1	1	none
FAM000519	5	5	1	1	1	1	1	none
FAM000520	4	4	0	1	1	1	1	all
FAM000521	5	5	1	1	1	1	1	none
FAM000522	5	5	1	1	1	1	1	none
FAM000523	5	5	1	1	1	1	1	none
FAM000524	5	5	1	1	1	1	1	none
FAM000525	5	5	1	1	1	1	1	none
FAM000526	5	5	1	1	1	1	1	none
FAM000527	5	5	1	1	1	1	1	none
FAM000528	5	5	1	1	1	1	1	none
FAM000529	2	2	0	0	0	1	1	all
FAM000530	5	5	1	1	1	1	1	none
FAM000531	5	5	1	1	1	1	1	none
FAM000532	5	5	1	1	1	1	1	all
FAM000533	5	5	1	1	1	1	1	none
FAM000534	5	5	1	1	1	1	1	none
FAM000535	5	5	1	1	1	1	1	none
FAM000536	4	4	0	1	1	1	1	none
FAM000537	5	5	1	1	1	1	1	none
FAM000538	5	5	1	1	1	1	1	none
FAM000539	5	5	1	1	1	1	1	none
FAM000540	5	5	1	1	1	1	1	none
FAM000541	5	5	1	1	1	1	1	none
FAM000542	5	5	1	1	1	1	1	none
FAM000543	5	5	1	1	1	1	1	none
FAM000544	5	5	1	1	1	1	1	none
FAM000545	5	5	1	1	1	1	1	none
FAM000546	5	5	1	1	1	1	1	none
FAM000547	5	5	1	1	1	1	1	none
FAM000548	5	5	1	1	1	1	1	none
FAM000549	5	5	1	1	1	1	1	none
FAM000550	5	5	1	1	1	1	1	none
FAM000551	5	5	1	1	1	1	1	none
FAM000552	5	5	1	1	1	1	1	none
FAM000553	5	5	1	1	1	1	1	none
FAM000554	5	5	1	1	1	1	1	none
FAM000555	5	5	1	1	1	1	1	none
FAM000556	5	5	1	1	1	1	1	none
FAM000557	5	5	1	1	1	1	1	none
FAM000558	5	5	1	1	1	1	1	none
FAM000559	5	5	1	1	1	1	1	none
FAM000560	5	5	1	1	1	1	1	none
FAM000561	5	5	1	1	1	1	1	none
FAM000562	5	5	1	1	1	1	1	none
FAM000563	5	5	1	1	1	1	1	none
FAM000564	5	5	1	1	1	1	1	none
FAM000565	5	5	1	1	1	1	1	none
FAM000566	5	5	1	1	1	1	1	none
FAM000567	5	5	1	1	1	1	1	none
FAM000568	5	5	1	1	1	1	1	none
FAM000569	5	5	1	1	1	1	1	none
FAM000570	5	5	1	1	1	1	1	none
FAM000571	5	5	1	1	1	1	1	none
FAM000572	5	5	1	1	1	1	1	none
FAM000573	5	5	1	1	1	1	1	all
FAM000574	5	5	1	1	1	1	1	none
FAM000575	4	4	1	0	1	1	1	none
FAM000576	5	5	1	1	1	1	1	none
FAM000577	4	4	0	1	1	1	1	none
FAM000578	3	3	0	0	1	1	1	none
FAM000579	5	5	1	1	1	1	1	none
FAM000580	5	5	1	1	1	1	1	all
FAM000581	5	5	1	1	1	1	1	none
FAM000582	5	5	1	1	1	1	1	none
FAM000583	4	4	1	1	0	1	1	none
FAM000584	5	5	1	1	1	1	1	none
FAM000585	5	5	1	1	1	1	1	none
FAM000586	5	5	1	1	1	1	1	none
FAM000587	5	5	1	1	1	1	1	none
FAM000588	20	5	4	4	4	4	4	none
FAM000589	5	5	1	1	1	1	1	none
FAM000590	5	5	1	1	1	1	1	none
FAM000591	5	5	1	1	1	1	1	none
FAM000592	5	5	1	1	1	1	1	none
FAM000593	2	2	0	0	0	1	1	none
FAM000594	5	5	1	1	1	1	1	none
FAM000595	5	5	1	1	1	1	1	none
FAM000596	5	5	1	1	1	1	1	none
FAM000597	5	5	1	1	1	1	1	none
FAM000598	5	5	1	1	1	1	1	none
FAM000599	3	3	0	1	0	1	1	none
FAM000600	6	5	1	2	1	1	1	none
FAM000601	5	5	1	1	1	1	1	none
FAM000602	5	5	1	1	1	1	1	none
FAM000603	5	5	1	1	1	1	1	none
FAM000604	5	5	1	1	1	1	1	none
FAM000605	5	5	1	1	1	1	1	none
FAM000606	5	5	1	1	1	1	1	none
FAM000607	3	3	0	1	0	1	1	none
FAM000608	5	5	1	1	1	1	1	none
FAM000609	5	5	1	1	1	1	1	none
FAM000610	5	5	1	1	1	1	1	none
FAM000611	5	5	1	1	1	1	1	none
FAM000612	5	5	1	1	1	1	1	none
FAM000613	5	5	1	1	1	1	1	none
FAM000614	5	5	1	1	1	1	1	none
FAM000615	5	5	1	1	1	1	1	none
FAM000616	5	5	1	1	1	1	1	none
FAM000617	5	5	1	1	1	1	1	none
FAM000618	5	5	1	1	1	1	1	none
FAM000619	5	5	1	1	1	1	1	none
FAM000620	5	5	1	1	1	1	1	none
FAM000621	5	5	1	1	1	1	1	none
FAM000622	5	5	1	1	1	1	1	none
FAM000623	5	5	1	1	1	1	1	none
FAM000624	6	5	2	1	1	1	1	none
FAM000625	5	5	1	1	1	1	1	all
FAM000626	5	5	1	1	1	1	1	none
FAM000627	5	5	1	1	1	1	1	none
FAM000628	5	5	1	1	1	1	1	none
FAM000629	5	5	1	1	1	1	1	none
FAM000630	5	5	1	1	1	1	1	none
FAM000631	5	5	1	1	1	1	1	none
FAM000632	5	5	1	1	1	1	1	none
FAM000633	5	5	1	1	1	1	1	none
FAM000634	3	3	0	0	1	1	1	none
FAM000635	5	5	1	1	1	1	1	none
FAM000636	10	5	2	2	2	2	2	none
FAM000637	5	5	1	1	1	1	1	none
FAM000638	5	5	1	1	1	1	1	none
FAM000639	5	5	1	1	1	1	1	all
FAM000640	5	5	1	1	1	1	1	none
FAM000641	5	5	1	1	1	1	1	none
FAM000642	5	5	1	1	1	1	1	none
FAM000643	5	5	1	1	1	1	1	none
FAM000644	5	5	1	1	1	1	1	none
FAM000645	5	5	1	1	1	1	1	none
FAM000646	5	5	1	1	1	1	1	none
FAM000647	5	5	1	1	1	1	1	none
FAM000648	5	5	1	1	1	1	1	none
FAM000649	5	5	1	1	1	1	1	none
FAM000650	5	5	1	1	1	1	1	none
FAM000651	5	5	1	1	1	1	1	mix
FAM000652	5	5	1	1	1	1	1	none
FAM000653	5	5	1	1	1	1	1	none
FAM000654	5	5	1	1	1	1	1	none
FAM000655	5	5	1	1	1	1	1	none
FAM000656	5	5	1	1	1	1	1	none
FAM000657	5	5	1	1	1	1	1	none
FAM000658	5	5	1	1	1	1	1	none
FAM000659	5	5	1	1	1	1	1	none
FAM000660	5	5	1	1	1	1	1	none
FAM000661	5	5	1	1	1	1	1	none
FAM000662	5	5	1	1	1	1	1	none
FAM000663	5	5	1	1	1	1	1	none
FAM000664	5	5	1	1	1	1	1	none
FAM000665	5	5	1	1	1	1	1	none
FAM000666	5	5	1	1	1	1	1	none
FAM000667	5	5	1	1	1	1	1	none
FAM000668	5	5	1	1	1	1	1	none
FAM000669	5	5	1	1	1	1	1	none
FAM000670	5	5	1	1	1	1	1	none
FAM000671	2	2	0	0	0	1	1	none
FAM000672	5	5	1	1	1	1	1	none
FAM000673	5	5	1	1	1	1	1	none
FAM000674	5	5	1	1	1	1	1	none
FAM000675	5	5	1	1	1	1	1	none
FAM000676	5	5	1	1	1	1	1	none
FAM000677	5	5	1	1	1	1	1	none
FAM000678	5	5	1	1	1	1	1	none
FAM000679	4	4	1	0	1	1	1	none
FAM000680	5	4	0	2	1	1	1	mix
FAM000681	4	4	0	1	1	1	1	all
FAM000682	5	5	1	1	1	1	1	none
FAM000683	5	5	1	1	1	1	1	none
FAM000684	5	5	1	1	1	1	1	none
FAM000685	5	5	1	1	1	1	1	none
FAM000686	4	4	0	1	1	1	1	none
FAM000687	5	5	1	1	1	1	1	none
FAM000688	5	5	1	1	1	1	1	none
FAM000689	5	5	1	1	1	1	1	none
FAM000690	5	5	1	1	1	1	1	none
FAM000691	4	4	1	1	0	1	1	none
FAM000692	5	5	1	1	1	1	1	none
FAM000693	4	4	0	1	1	1	1	none
FAM000694	5	5	1	1	1	1	1	none
FAM000695	5	5	1	1	1	1	1	none
FAM000696	5	5	1	1	1	1	1	none
FAM000697	5	5	1	1	1	1	1	all
FAM000698	5	5	1	1	1	1	1	none
FAM000699	5	5	1	1	1	1	1	none
FAM000700	5	5	1	1	1	1	1	none
FAM000701	5	5	1	1	1	1	1	none
FAM000702	2	2	0	0	0	1	1	none
FAM000703	2	2	0	0	0	1	1	none
FAM000704	5	5	1	1	1	1	1	none
FAM000705	5	5	1	1	1	1	1	mix
FAM000706	5	5	1	1	1	1	1	none
FAM000707	2	2	0	0	0	1	1	none
FAM000708	5	5	1	1	1	1	1	none
FAM000709	2	2	0	0	0	1	1	all
FAM000710	5	5	1	1	1	1	1	none
FAM000711	5	5	1	1	1	1	1	none
FAM000712	5	5	1	1	1	1	1	none
FAM000713	5	5	1	1	1	1	1	none
FAM000714	5	5	1	1	1	1	1	none
FAM000715	4	4	0	1	1	1	1	none
FAM000716	5	5	1	1	1	1	1	none
FAM000717	5	5	1	1	1	1	1	none
FAM000718	5	5	1	1	1	1	1	none
FAM000719	5	5	1	1	1	1	1	none
FAM000720	5	5	1	1	1	1	1	none
FAM000721	5	5	1	1	1	1	1	none
FAM000722	5	5	1	1	1	1	1	none
FAM000723	5	5	1	1	1	1	1	none
FAM000724	5	5	1	1	1	1	1	none
FAM000725	5	5	1	1	1	1	1	none
FAM000726	5	5	1	1	1	1	1	none
FAM000727	5	5	1	1	1	1	1	none
FAM000728	9	5	2	2	1	2	2	none
FAM000729	5	5	1	1	1	1	1	none
FAM000730	5	5	1	1	1	1	1	none
FAM000731	5	5	1	1	1	1	1	none
FAM000732	5	5	1	1	1	1	1	none
FAM000733	5	5	1	1	1	1	1	none
FAM000734	5	5	1	1	1	1	1	none
FAM000735	5	5	1	1	1	1	1	none
FAM000736	5	5	1	1	1	1	1	none
FAM000737	5	5	1	1	1	1	1	all
FAM000738	5	5	1	1	1	1	1	none
FAM000739	5	5	1	1	1	1	1	none
FAM000740	5	5	1	1	1	1	1	none
FAM000741	5	5	1	1	1	1	1	all
FAM000742	5	5	1	1	1	1	1	none
FAM000743	5	5	1	1	1	1	1	none
FAM000744	5	5	1	1	1	1	1	none
FAM000745	5	5	1	1	1	1	1	all
FAM000746	5	5	1	1	1	1	1	none
FAM000747	5	5	1	1	1	1	1	none
FAM000748	5	5	1	1	1	1	1	none
FAM000749	5	5	1	1	1	1	1	none
FAM000750	4	4	1	1	0	1	1	none
FAM000751	3	3	0	0	1	1	1	none
FAM000752	5	5	1	1	1	1	1	none
FAM000753	5	5	1	1	1	1	1	none
FAM000754	5	5	1	1	1	1	1	none
FAM000755	5	5	1	1	1	1	1	none
FAM000756	5	5	1	1	1	1	1	none
FAM000757	5	5	1	1	1	1	1	none
FAM000758	5	5	1	1	1	1	1	none
FAM000759	5	5	1	1	1	1	1	none
FAM000760	5	5	1	1	1	1	1	none
FAM000761	5	5	1	1	1	1	1	none
FAM000762	9	5	1	2	2	2	2	mix
FAM000763	5	5	1	1	1	1	1	none
FAM000764	5	5	1	1	1	1	1	all
FAM000765	5	5	1	1	1	1	1	none
FAM000766	5	5	1	1	1	1	1	none
FAM000767	5	5	1	1	1	1	1	none
FAM000768	5	5	1	1	1	1	1	none
FAM000769	5	5	1	1	1	1	1	none
FAM000770	5	5	1	1	1	1	1	none
FAM000771	5	5	1	1	1	1	1	none
FAM000772	3	3	0	0	1	1	1	none
FAM000773	5	5	1	1	1	1	1	none
FAM000774	5	5	1	1	1	1	1	all
FAM000775	5	5	1	1	1	1	1	none
FAM000776	5	5	1	1	1	1	1	none
FAM000777	5	5	1	1	1	1	1	none
FAM000778	5	5	1	1	1	1	1	none
FAM000779	5	5	1	1	1	1	1	none
FAM000780	4	4	1	0	1	1	1	none
FAM000781	5	5	1	1	1	1	1	none
FAM000782	5	5	1	1	1	1	1	none
FAM000783	5	5	1	1	1	1	1	none
FAM000784	5	5	1	1	1	1	1	all
FAM000785	5	5	1	1	1	1	1	none
FAM000786	2	2	0	0	0	1	1	none
FAM000787	5	5	1	1	1	1	1	none
FAM000788	5	5	1	1	1	1	1	none
FAM000789	5	5	1	1	1	1	1	none
FAM000790	5	5	1	1	1	1	1	none
FAM000791	5	5	1	1	1	1	1	none
FAM000792	5	5	1	1	1	1	1	none
FAM000793	5	5	1	1	1	1	1	none
FAM000794	5	5	1	1	1	1	1	none
FAM000795	5	5	1	1	1	1	1	none
FAM000796	5	5	1	1	1	1	1	none
FAM000797	5	5	1	1	1	1	1	none
FAM000798	5	5	1	1	1	1	1	none
FAM000799	5	5	1	1	1	1	1	none
FAM000800	5	5	1	1	1	1	1	none
FAM000801	4	4	0	1	1	1	1	none
FAM000802	5	5	1	1	1	1	1	none
FAM000803	5	5	1	1	1	1	1	none
FAM000804	4	4	1	1	1	1	0	none
FAM000805	5	5	1	1	1	1	1	none
FAM000806	5	5	1	1	1	1	1	none
FAM000807	5	5	1	1	1	1	1	none
FAM000808	5	5	1	1	1	1	1	none
FAM000809	5	5	1	1	1	1	1	none
FAM000810	5	5	1	1	1	1	1	none
FAM000811	5	5	1	1	1	1	1	none
FAM000812	5	5	1	1	1	1	1	none
FAM000813	3	3	0	0	1	1	1	none
FAM000814	5	5	1	1	1	1	1	none
FAM000815	5	5	1	1	1	1	1	none
FAM000816	5	5	1	1	1	1	1	none
FAM000817	5	5	1	1	1	1	1	none
FAM000818	5	5	1	1	1	1	1	none
FAM000819	5	5	1	1	1	1	1	none
FAM000820	5	5	1	1	1	1	1	none
FAM000821	5	5	1	1	1	1	1	none
FAM000822	5	5	1	1	1	1	1	none
FAM000823	5	5	1	1	1	1	1	none
FAM000824	5	5	1	1	1	1	1	none
FAM000825	5	5	1	1	1	1	1	none
FAM000826	5	5	1	1	1	1	1	none
FAM000827	5	5	1	1	1	1	1	none
FAM000828	5	5	1	1	1	1	1	none
FAM000829	5	5	1	1	1	1	1	none
FAM000830	4	4	0	1	1	1	1	all
FAM000831	5	5	1	1	1	1	1	none
FAM000832	5	5	1	1	1	1	1	none
FAM000833	4	4	0	1	1	1	1	none
FAM000834	2	2	0	0	0	1	1	all
FAM000835	5	5	1	1	1	1	1	none
FAM000836	5	5	1	1	1	1	1	none
FAM000837	5	5	1	1	1	1	1	none
FAM000838	5	5	1	1	1	1	1	none
FAM000839	5	5	1	1	1	1	1	none
FAM000840	5	5	1	1	1	1	1	none
FAM000841	5	5	1	1	1	1	1	none
FAM000842	5	4	0	1	1	2	1	all
FAM000843	4	4	0	1	1	1	1	all
FAM000844	4	4	0	1	1	1	1	all
FAM000845	5	5	1	1	1	1	1	none
FAM000846	27	5	6	6	5	5	5	none
FAM000847	5	5	1	1	1	1	1	none
FAM000848	5	5	1	1	1	1	1	none
FAM000849	5	5	1	1	1	1	1	none
FAM000850	5	5	1	1	1	1	1	none
FAM000851	5	5	1	1	1	1	1	none
FAM000852	5	5	1	1	1	1	1	none
FAM000853	5	5	1	1	1	1	1	all
FAM000854	5	5	1	1	1	1	1	none
FAM000855	5	5	1	1	1	1	1	none
FAM000856	5	5	1	1	1	1	1	none
FAM000857	5	5	1	1	1	1	1	none
FAM000858	3	3	0	0	1	1	1	mix
FAM000859	4	4	0	1	1	1	1	none
FAM000860	5	5	1	1	1	1	1	none
FAM000861	5	5	1	1	1	1	1	none
FAM000862	5	5	1	1	1	1	1	none
FAM000863	5	5	1	1	1	1	1	none
FAM000864	5	5	1	1	1	1	1	none
FAM000865	10	5	2	2	2	2	2	none
FAM000866	5	5	1	1	1	1	1	none
FAM000867	5	5	1	1	1	1	1	none
FAM000868	5	5	1	1	1	1	1	none
FAM000869	5	5	1	1	1	1	1	none
FAM000870	5	5	1	1	1	1	1	none
FAM000871	2	2	0	0	0	1	1	none
FAM000872	2	2	0	1	0	1	0	none
FAM000873	3	3	0	1	0	1	1	none
FAM000874	5	5	1	1	1	1	1	none
FAM000875	5	5	1	1	1	1	1	none
FAM000876	5	5	1	1	1	1	1	none
FAM000877	5	5	1	1	1	1	1	none
FAM000878	5	5	1	1	1	1	1	all
FAM000879	6	5	1	2	1	1	1	none
FAM000880	5	5	1	1	1	1	1	none
FAM000881	5	5	1	1	1	1	1	none
FAM000882	4	4	0	1	1	1	1	none
FAM000883	4	4	0	1	1	1	1	none
FAM000884	5	5	1	1	1	1	1	none
FAM000885	4	4	1	0	1	1	1	none
FAM000886	5	5	1	1	1	1	1	none
FAM000887	5	5	1	1	1	1	1	none
FAM000888	5	5	1	1	1	1	1	none
FAM000889	4	4	1	0	1	1	1	none
FAM000890	5	5	1	1	1	1	1	none
FAM000891	5	5	1	1	1	1	1	none
FAM000892	2	2	0	0	0	1	1	none
FAM000893	5	5	1	1	1	1	1	none
FAM000894	5	5	1	1	1	1	1	all
FAM000895	5	5	1	1	1	1	1	none
FAM000896	5	5	1	1	1	1	1	none
FAM000897	5	5	1	1	1	1	1	none
FAM000898	5	5	1	1	1	1	1	none
FAM000899	5	5	1	1	1	1	1	none
FAM000900	5	5	1	1	1	1	1	none
FAM000901	2	2	0	0	0	1	1	none
FAM000902	5	5	1	1	1	1	1	none
FAM000903	5	5	1	1	1	1	1	none
FAM000904	5	5	1	1	1	1	1	none
FAM000905	5	5	1	1	1	1	1	none
FAM000906	5	5	1	1	1	1	1	none
FAM000907	5	5	1	1	1	1	1	none
FAM000908	5	5	1	1	1	1	1	none
FAM000909	5	5	1	1	1	1	1	none
FAM000910	5	5	1	1	1	1	1	none
FAM000911	5	5	1	1	1	1	1	none
FAM000912	5	5	1	1	1	1	1	none
FAM000913	5	5	1	1	1	1	1	none
FAM000914	5	5	1	1	1	1	1	none
FAM000915	5	5	1	1	1	1	1	none
FAM000916	4	4	1	0	1	1	1	none
FAM000917	5	5	1	1	1	1	1	none
FAM000918	5	5	1	1	1	1	1	all
FAM000919	2	2	0	0	1	1	0	none
FAM000920	5	5	1	1	1	1	1	all
FAM000921	4	4	1	1	0	1	1	none
FAM000922	5	5	1	1	1	1	1	none
FAM000923	5	5	1	1	1	1	1	none
FAM000924	5	5	1	1	1	1	1	none
FAM000925	5	5	1	1	1	1	1	none
FAM000926	5	5	1	1	1	1	1	none
FAM000927	5	5	1	1	1	1	1	all
FAM000928	5	5	1	1	1	1	1	mix
FAM000929	5	5	1	1	1	1	1	none
FAM000930	5	5	1	1	1	1	1	none
FAM000931	5	5	1	1	1	1	1	all
FAM000932	5	5	1	1	1	1	1	none
FAM000933	5	5	1	1	1	1	1	none
FAM000934	4	4	0	1	1	1	1	all
FAM000935	5	5	1	1	1	1	1	none
FAM000936	5	5	1	1	1	1	1	none
FAM000937	5	5	1	1	1	1	1	none
FAM000938	5	5	1	1	1	1	1	none
FAM000939	5	5	1	1	1	1	1	none
FAM000940	5	5	1	1	1	1	1	none
FAM000941	6	5	1	2	1	1	1	none
FAM000942	5	5	1	1	1	1	1	none
FAM000943	4	4	0	1	1	1	1	all
FAM000944	5	5	1	1	1	1	1	none
FAM000945	5	5	1	1	1	1	1	none
FAM000946	5	5	1	1	1	1	1	none
FAM000947	5	5	1	1	1	1	1	none
FAM000948	5	5	1	1	1	1	1	none
FAM000949	5	5	1	1	1	1	1	none
FAM000950	5	5	1	1	1	1	1	none
FAM000951	5	5	1	1	1	1	1	none
FAM000952	5	5	1	1	1	1	1	none
FAM000953	5	5	1	1	1	1	1	none
FAM000954	5	5	1	1	1	1	1	none
FAM000955	5	5	1	1	1	1	1	none
FAM000956	5	5	1	1	1	1	1	none
FAM000957	5	5	1	1	1	1	1	none
FAM000958	5	5	1	1	1	1	1	none
FAM000959	5	5	1	1	1	1	1	none
FAM000960	5	5	1	1	1	1	1	none
FAM000961	5	5	1	1	1	1	1	none
FAM000962	2	2	0	0	0	1	1	none
FAM000963	5	5	1	1	1	1	1	none
FAM000964	5	5	1	1	1	1	1	none
FAM000965	5	5	1	1	1	1	1	none
FAM000966	5	5	1	1	1	1	1	none
FAM000967	5	5	1	1	1	1	1	none
FAM000968	9	5	1	2	2	2	2	all
FAM000969	5	5	1	1	1	1	1	none
FAM000970	5	5	1	1	1	1	1	none
FAM000971	5	5	1	1	1	1	1	none
FAM000972	5	5	1	1	1	1	1	none
FAM000973	5	5	1	1	1	1	1	none
FAM000974	5	5	1	1	1	1	1	none
FAM000975	5	5	1	1	1	1	1	none
FAM000976	5	5	1	1	1	1	1	none
FAM000977	15	5	3	3	3	3	3	none
FAM000978	5	5	1	1	1	1	1	mix
FAM000979	5	5	1	1	1	1	1	none
FAM000980	5	5	1	1	1	1	1	none
FAM000981	5	5	1	1	1	1	1	none
FAM000982	5	5	1	1	1	1	1	none
FAM000983	4	4	0	1	1	1	1	none
FAM000984	5	5	1	1	1	1	1	none
FAM000985	5	5	1	1	1	1	1	none
FAM000986	5	5	1	1	1	1	1	none
FAM000987	5	5	1	1	1	1	1	none
FAM000988	5	5	1	1	1	1	1	none
FAM000989	5	5	1	1	1	1	1	none
FAM000990	5	5	1	1	1	1	1	none
FAM000991	2	2	0	0	0	1	1	mix
FAM000992	5	5	1	1	1	1	1	none
FAM000993	5	5	1	1	1	1	1	none
FAM000994	5	5	1	1	1	1	1	none
FAM000995	5	5	1	1	1	1	1	none
FAM000996	5	5	1	1	1	1	1	none
FAM000997	5	5	1	1	1	1	1	none
FAM000998	5	5	1	1	1	1	1	none
FAM000999	5	5	1	1	1	1	1	none
FAM001000	5	5	1	1	1	1	1	none
FAM001001	5	5	1	1	1	1	1	none
FAM001002	5	5	1	1	1	1	1	none
FAM001003	5	5	1	1	1	1	1	none
FAM001004	5	5	1	1	1	1	1	none
FAM001005	5	5	1	1	1	1	1	none
FAM001006	5	5	1	1	1	1	1	none
FAM001007	5	5	1	1	1	1	1	none
FAM001008	5	5	1	1	1	1	1	none
FAM001009	5	5	1	1	1	1	1	none
FAM001010	5	5	1	1	1	1	1	mix
FAM001011	5	5	1	1	1	1	1	none
FAM001012	10	5	2	2	2	2	2	all
FAM001013	5	5	1	1	1	1	1	none
FAM001014	5	5	1	1	1	1	1	none
FAM001015	5	5	1	1	1	1	1	none
FAM001016	5	5	1	1	1	1	1	none
FAM001017	5	5	1	1	1	1	1	none
FAM001018	5	5	1	1	1	1	1	none
FAM001019	5	5	1	1	1	1	1	none
FAM001020	5	5	1	1	1	1	1	all
FAM001021	5	5	1	1	1	1	1	none
FAM001022	4	4	0	1	1	1	1	none
FAM001023	20	5	4	4	4	4	4	none
FAM001024	5	5	1	1	1	1	1	none
FAM001025	5	5	1	1	1	1	1	none
FAM001026	4	4	1	1	0	1	1	all
FAM001027	5	5	1	1	1	1	1	none
FAM001028	5	5	1	1	1	1	1	none
FAM001029	10	5	2	2	2	2	2	none
FAM001030	5	5	1	1	1	1	1	none
FAM001031	5	5	1	1	1	1	1	none
FAM001032	5	5	1	1	1	1	1	none
FAM001033	5	5	1	1	1	1	1	none
FAM001034	5	5	1	1	1	1	1	none
FAM001035	5	5	1	1	1	1	1	none
FAM001036	2	2	0	0	0	1	1	none
FAM001037	5	5	1	1	1	1	1	none
FAM001038	5	5	1	1	1	1	1	none
FAM001039	5	5	1	1	1	1	1	none
FAM001040	5	5	1	1	1	1	1	none
FAM001041	16	5	3	3	4	3	3	none
FAM001042	5	5	1	1	1	1	1	none
FAM001043	5	5	1	1	1	1	1	none
FAM001044	5	5	1	1	1	1	1	none
FAM001045	5	5	1	1	1	1	1	none
FAM001046	5	5	1	1	1	1	1	none
FAM001047	5	5	1	1	1	1	1	none
FAM001048	5	5	1	1	1	1	1	none
FAM001049	5	5	1	1	1	1	1	none
FAM001050	5	5	1	1	1	1	1	none
FAM001051	5	5	1	1	1	1	1	none
FAM001052	5	5	1	1	1	1	1	none
FAM001053	5	5	1	1	1	1	1	none
FAM001054	5	5	1	1	1	1	1	none
FAM001055	4	4	0	1	1	1	1	none
FAM001056	5	5	1	1	1	1	1	none
FAM001057	5	5	1	1	1	1	1	none
FAM001058	5	5	1	1	1	1	1	none
FAM001059	4	4	0	1	1	1	1	none
FAM001060	5	5	1	1	1	1	1	none
FAM001061	5	5	1	1	1	1	1	none
FAM001062	5	5	1	1	1	1	1	none
FAM001063	4	4	1	0	1	1	1	none
FAM001064	5	5	1	1	1	1	1	none
FAM001065	5	5	1	1	1	1	1	none
FAM001066	5	5	1	1	1	1	1	none
FAM001067	5	5	1	1	1	1	1	none
FAM001068	5	5	1	1	1	1	1	none
FAM001069	5	5	1	1	1	1	1	all
FAM001070	5	5	1	1	1	1	1	none
FAM001071	5	5	1	1	1	1	1	none
FAM001072	27	5	6	6	5	5	5	mix
FAM001073	5	5	1	1	1	1	1	none
FAM001074	5	5	1	1	1	1	1	none
FAM001075	5	5	1	1	1	1	1	none
FAM001076	5	5	1	1	1	1	1	all
FAM001077	5	5	1	1	1	1	1	none
FAM001078	5	5	1	1	1	1	1	none
FAM001079	5	5	1	1	1	1	1	none
FAM001080	5	5	1	1	1	1	1	none
FAM001081	5	5	1	1	1	1	1	none
FAM001082	5	5	1	1	1	1	1	none
FAM001083	2	2	0	0	0	1	1	none
FAM001084	5	5	1	1	1	1	1	none
FAM001085	5	5	1	1	1	1	1	none
FAM001086	5	5	1	1	1	1	1	none
FAM001087	5	5	1	1	1	1	1	none
FAM001088	5	5	1	1	1	1	1	none
FAM001089	5	5	1	1	1	1	1	none
FAM001090	5	5	1	1	1	1	1	none
FAM001091	5	5	1	1	1	1	1	none
FAM001092	5	5	1	1	1	1	1	none
FAM001093	5	5	1	1	1	1	1	mix
FAM001094	5	5	1	1	1	1	1	none
FAM001095	5	5	1	1	1	1	1	none
FAM001096	5	5	1	1	1	1	1	none
FAM001097	5	5	1	1	1	1	1	none
FAM001098	4	4	0	1	1	1	1	none
FAM001099	3	3	0	0	1	1	1	none
FAM001100	5	5	1	1	1	1	1	none
FAM001101	5	5	1	1	1	1	1	none
FAM001102	5	5	1	1	1	1	1	none
FAM001103	5	5	1	1	1	1	1	none
FAM001104	5	5	1	1	1	1	1	none
FAM001105	5	5	1	1	1	1	1	none
FAM001106	5	5	1	1	1	1	1	none
FAM001107	5	5	1	1	1	1	1	none
FAM001108	5	5	1	1	1	1	1	none
FAM001109	5	5	1	1	1	1	1	none
FAM001110	5	5	1	1	1	1	1	none
FAM001111	5	5	1	1	1	1	1	none
FAM001112	5	5	1	1	1	1	1	none
FAM001113	5	5	1	1	1	1	1	none
FAM001114	5	5	1	1	1	1	1	none
FAM001115	5	5	1	1	1	1	1	none
FAM001116	5	5	1	1	1	1	1	none
FAM001117	5	5	1	1	1	1	1	none
FAM001118	5	5	1	1	1	1	1	none
FAM001119	4	4	0	1	1	1	1	none
FAM001120	5	5	1	1	1	1	1	none
FAM001121	5	5	1	1	1	1	1	none
FAM001122	5	5	1	1	1	1	1	none
FAM001123	10	5	2	2	2	2	2	none
FAM001124	5	5	1	1	1	1	1	none
FAM001125	5	5	1	1	1	1	1	none
FAM001126	5	5	1	1	1	1	1	none
FAM001127	5	5	1	1	1	1	1	none
FAM001128	5	5	1	1	1	1	1	none
FAM001129	5	5	1	1	1	1	1	none
FAM001130	4	4	1	0	1	1	1	none
FAM001131	5	5	1	1	1	1	1	none
FAM001132	5	5	1	1	1	1	1	none
FAM001133	5	5	1	1	1	1	1	none
FAM001134	5	5	1	1	1	1	1	all
FAM001135	5	5	1	1	1	1	1	none
FAM001136	5	5	1	1	1	1	1	none
FAM001137	5	5	1	1	1	1	1	none
FAM001138	5	5	1	1	1	1	1	none
FAM001139	5	5	1	1	1	1	1	none
FAM001140	5	5	1	1	1	1	1	none
FAM001141	5	5	1	1	1	1	1	none
FAM001142	15	5	3	3	3	3	3	none
FAM001143	5	5	1	1	1	1	1	none
FAM001144	5	5	1	1	1	1	1	none
FAM001145	5	5	1	1	1	1	1	none
FAM001146	5	5	1	1	1	1	1	none
FAM001147	5	5	1	1	1	1	1	none
FAM001148	4	4	0	1	1	1	1	none
FAM001149	5	5	1	1	1	1	1	none
FAM001150	5	5	1	1	1	1	1	none
FAM001151	5	5	1	1	1	1	1	none
FAM001152	5	5	1	1	1	1	1	none
FAM001153	5	5	1	1	1	1	1	none
FAM001154	5	5	1	1	1	1	1	none
FAM001155	5	5	1	1	1	1	1	none
FAM001156	5	5	1	1	1	1	1	none
FAM001157	5	5	1	1	1	1	1	none
FAM001158	5	5	1	1	1	1	1	none
FAM001159	5	5	1	1	1	1	1	none
FAM001160	5	5	1	1	1	1	1	none
FAM001161	5	5	1	1	1	1	1	none
FAM001162	5	5	1	1	1	1	1	none
FAM001163	5	5	1	1	1	1	1	none
FAM001164	5	5	1	1	1	1	1	none
FAM001165	5	5	1	1	1	1	1	none
FAM001166	5	5	1	1	1	1	1	none
FAM001167	5	5	1	1	1	1	1	none
FAM001168	5	5	1	1	1	1	1	none
FAM001169	5	5	1	1	1	1	1	none
FAM001170	5	5	1	1	1	1	1	none
FAM001171	5	5	1	1	1	1	1	none
FAM001172	5	5	1	1	1	1	1	none
FAM001173	5	5	1	1	1	1	1	none
FAM001174	5	5	1	1	1	1	1	none
FAM001175	5	5	1	1	1	1	1	none
FAM001176	5	5	1	1	1	1	1	none
FAM001177	5	5	1	1	1	1	1	none
FAM001178	5	5	1	1	1	1	1	none
FAM001179	5	5	1	1	1	1	1	none
FAM001180	4	4	1	0	1	1	1	none
FAM001181	5	5	1	1	1	1	1	all
FAM001182	5	5	1	1	1	1	1	none
FAM001183	5	5	1	1	1	1	1	none
FAM001184	5	5	1	1	1	1	1	all
FAM001185	5	5	1	1	1	1	1	none
FAM001186	5	5	1	1	1	1	1	none
FAM001187	5	5	1	1	1	1	1	none
FAM001188	5	5	1	1	1	1	1	none
FAM001189	5	5	1	1	1	1	1	none
FAM001190	5	5	1	1	1	1	1	none
FAM001191	5	5	1	1	1	1	1	none
FAM001192	5	5	1	1	1	1	1	none
FAM001193	5	5	1	1	1	1	1	none
FAM001194	5	5	1	1	1	1	1	all
FAM001195	3	3	0	0	1	1	1	none
FAM001196	5	5	1	1	1	1	1	none
FAM001197	5	5	1	1	1	1	1	none
FAM001198	5	5	1	1	1	1	1	none
FAM001199	5	5	1	1	1	1	1	none
FAM001200	5	5	1	1	1	1	1	none
FAM001201	5	5	1	1	1	1	1	none
FAM001202	5	5	1	1	1	1	1	none
FAM001203	5	5	1	1	1	1	1	mix
FAM001204	5	5	1	1	1	1	1	none
FAM001205	5	5	1	1	1	1	1	none
FAM001206	4	4	1	0	1	1	1	none
FAM001207	5	5	1	1	1	1	1	none
FAM001208	5	5	1	1	1	1	1	none
FAM001209	5	5	1	1	1	1	1	none
FAM001210	5	5	1	1	1	1	1	none
FAM001211	5	5	1	1	1	1	1	none
FAM001212	5	5	1	1	1	1	1	none
FAM001213	5	5	1	1	1	1	1	none
FAM001214	5	5	1	1	1	1	1	none
FAM001215	10	5	2	2	2	2	2	none
FAM001216	4	4	0	1	1	1	1	none
FAM001217	5	5	1	1	1	1	1	none
FAM001218	5	5	1	1	1	1	1	none
FAM001219	5	5	1	1	1	1	1	none
FAM001220	6	5	2	1	1	1	1	none
FAM001221	5	5	1	1	1	1	1	none
FAM001222	4	4	1	0	1	1	1	none
FAM001223	5	5	1	1	1	1	1	none
FAM001224	5	5	1	1	1	1	1	none
FAM001225	5	5	1	1	1	1	1	none
FAM001226	5	5	1	1	1	1	1	none
FAM001227	5	5	1	1	1	1	1	none
FAM001228	5	5	1	1	1	1	1	none
FAM001229	5	5	1	1	1	1	1	none
FAM001230	5	5	1	1	1	1	1	none
FAM001231	5	5	1	1	1	1	1	none
FAM001232	5	5	1	1	1	1	1	none
FAM001233	5	5	1	1	1	1	1	none
FAM001234	5	5	1	1	1	1	1	none
FAM001235	5	5	1	1	1	1	1	none
FAM001236	2	2	0	0	0	1	1	none
FAM001237	5	5	1	1	1	1	1	none
FAM001238	5	5	1	1	1	1	1	none
FAM001239	5	5	1	1	1	1	1	none
FAM001240	5	5	1	1	1	1	1	none
FAM001241	5	5	1	1	1	1	1	none
FAM001242	5	5	1	1	1	1	1	none
FAM001243	5	5	1	1	1	1	1	none
FAM001244	5	5	1	1	1	1	1	none
FAM001245	5	5	1	1	1	1	1	none
FAM001246	5	5	1	1	1	1	1	none
FAM001247	5	5	1	1	1	1	1	none
FAM001248	5	5	1	1	1	1	1	mix
FAM001249	5	5	1	1	1	1	1	none
FAM001250	5	5	1	1	1	1	1	none
FAM001251	5	5	1	1	1	1	1	none
FAM001252	5	5	1	1	1	1	1	none
FAM001253	5	5	1	1	1	1	1	none
FAM001254	5	5	1	1	1	1	1	none
FAM001255	5	5	1	1	1	1	1	none
FAM001256	5	5	1	1	1	1	1	none
FAM001257	5	5	1	1	1	1	1	all
FAM001258	5	5	1	1	1	1	1	none
FAM001259	2	2	0	0	0	1	1	all
FAM001260	5	5	1	1	1	1	1	none
FAM001261	5	5	1	1	1	1	1	none
FAM001262	5	5	1	1	1	1	1	none
FAM001263	5	5	1	1	1	1	1	none
FAM001264	5	5	1	1	1	1	1	none
FAM001265	5	5	1	1	1	1	1	none
FAM001266	5	5	1	1	1	1	1	all
FAM001267	5	5	1	1	1	1	1	none
FAM001268	5	5	1	1	1	1	1	none
FAM001269	5	5	1	1	1	1	1	none
FAM001270	5	5	1	1	1	1	1	none
FAM001271	5	5	1	1	1	1	1	none
FAM001272	15	5	3	3	3	3	3	none
FAM001273	5	5	1	1	1	1	1	none
FAM001274	5	5	1	1	1	1	1	none
FAM001275	5	5	1	1	1	1	1	none
FAM001276	5	5	1	1	1	1	1	none
FAM001277	5	5	1	1	1	1	1	none
FAM001278	5	5	1	1	1	1	1	none
FAM001279	5	5	1	1	1	1	1	none
FAM001280	5	5	1	1	1	1	1	none
FAM001281	5	5	1	1	1	1	1	none
FAM001282	5	5	1	1	1	1	1	none
FAM001283	5	5	1	1	1	1	1	none
FAM001284	5	5	1	1	1	1	1	mix
FAM001285	3	3	0	0	1	1	1	all
FAM001286	3	3	0	0	1	1	1	all
FAM001287	3	3	0	0	1	1	1	all
FAM001288	3	3	0	0	1	1	1	all
FAM001289	3	3	0	0	1	1	1	all
FAM001290	2	2	0	0	0	1	1	all
FAM001291	2	2	0	0	0	1	1	all
FAM001292	3	3	0	0	1	1	1	all
FAM001293	4	4	0	1	1	1	1	all
FAM001294	5	5	1	1	1	1	1	none
FAM001295	5	5	1	1	1	1	1	none
FAM001296	5	5	1	1	1	1	1	all
FAM001297	10	5	2	2	2	2	2	none
FAM001298	5	5	1	1	1	1	1	none
FAM001299	5	5	1	1	1	1	1	none
FAM001300	5	5	1	1	1	1	1	none
FAM001301	5	5	1	1	1	1	1	none
FAM001302	5	5	1	1	1	1	1	none
FAM001303	5	5	1	1	1	1	1	none
FAM001304	5	5	1	1	1	1	1	none
FAM001305	2	2	0	0	0	1	1	none
FAM001306	5	5	1	1	1	1	1	none
FAM001307	4	4	1	1	0	1	1	none
FAM001308	4	4	1	1	1	1	0	none
FAM001309	5	5	1	1	1	1	1	none
FAM001310	5	5	1	1	1	1	1	none
FAM001311	5	5	1	1	1	1	1	none
FAM001312	4	4	0	1	1	1	1	none
FAM001313	4	4	1	0	1	1	1	none
FAM001314	5	5	1	1	1	1	1	none
FAM001315	5	5	1	1	1	1	1	none
FAM001316	3	3	0	1	0	1	1	none
FAM001317	5	5	1	1	1	1	1	none
FAM001318	5	5	1	1	1	1	1	none
FAM001319	5	5	1	1	1	1	1	none
FAM001320	5	5	1	1	1	1	1	none
FAM001321	5	5	1	1	1	1	1	none
FAM001322	5	5	1	1	1	1	1	none
FAM001323	5	5	1	1	1	1	1	none
FAM001324	10	5	2	2	2	2	2	none
FAM001325	5	5	1	1	1	1	1	none
FAM001326	5	5	1	1	1	1	1	none
FAM001327	5	5	1	1	1	1	1	none
FAM001328	5	5	1	1	1	1	1	none
FAM001329	5	5	1	1	1	1	1	none
FAM001330	5	5	1	1	1	1	1	none
FAM001331	5	5	1	1	1	1	1	none
FAM001332	4	4	1	1	0	1	1	none
FAM001333	5	5	1	1	1	1	1	none
FAM001334	5	5	1	1	1	1	1	none
FAM001335	5	5	1	1	1	1	1	none
FAM001336	5	5	1	1	1	1	1	none
FAM001337	5	5	1	1	1	1	1	none
FAM001338	5	5	1	1	1	1	1	none
FAM001339	5	5	1	1	1	1	1	none
FAM001340	5	5	1	1	1	1	1	none
FAM001341	3	3	0	0	1	1	1	none
FAM001342	4	4	0	1	1	1	1	none
FAM001343	5	5	1	1	1	1	1	all
FAM001344	5	5	1	1	1	1	1	none
FAM001345	4	4	0	1	1	1	1	none
FAM001346	5	5	1	1	1	1	1	none
FAM001347	5	5	1	1	1	1	1	none
FAM001348	5	5	1	1	1	1	1	none
FAM001349	5	5	1	1	1	1	1	none
FAM001350	5	5	1	1	1	1	1	mix
FAM001351	5	5	1	1	1	1	1	none
FAM001352	5	5	1	1	1	1	1	all
FAM001353	4	4	0	1	1	1	1	mix
FAM001354	5	5	1	1	1	1	1	mix
FAM001355	2	2	0	0	0	1	1	all
FAM001356	3	3	0	1	0	1	1	all
FAM001357	3	3	0	0	1	1	1	all
FAM001358	5	5	1	1	1	1	1	none
FAM001359	5	5	1	1	1	1	1	none
FAM001360	5	5	1	1	1	1	1	none
FAM001361	5	5	1	1	1	1	1	none
FAM001362	5	5	1	1	1	1	1	none
FAM001363	5	5	1	1	1	1	1	none
FAM001364	5	5	1	1	1	1	1	none
FAM001365	5	5	1	1	1	1	1	none
FAM001366	5	5	1	1	1	1	1	none
FAM001367	5	5	1	1	1	1	1	none
FAM001368	5	5	1	1	1	1	1	none
FAM001369	5	5	1	1	1	1	1	none
FAM001370	30	5	6	6	6	6	6	none
FAM001371	5	5	1	1	1	1	1	none
FAM001372	5	5	1	1	1	1	1	none
FAM001373	5	5	1	1	1	1	1	none
FAM001374	5	5	1	1	1	1	1	none
FAM001375	5	5	1	1	1	1	1	none
FAM001376	5	5	1	1	1	1	1	none
FAM001377	5	5	1	1	1	1	1	none
FAM001378	5	5	1	1	1	1	1	none
FAM001379	5	5	1	1	1	1	1	none
FAM001380	4	4	1	1	1	1	0	none
FAM001381	5	5	1	1	1	1	1	none
FAM001382	10	5	2	2	2	2	2	none
FAM001383	5	5	1	1	1	1	1	none
FAM001384	5	5	1	1	1	1	1	none
FAM001385	5	5	1	1	1	1	1	none
FAM001386	4	4	0	1	1	1	1	all
FAM001387	5	5	1	1	1	1	1	none
FAM001388	5	5	1	1	1	1	1	none
FAM001389	5	5	1	1	1	1	1	none
FAM001390	4	4	0	1	1	1	1	none
FAM001391	5	5	1	1	1	1	1	none
FAM001392	5	5	1	1	1	1	1	none
FAM001393	5	5	1	1	1	1	1	none
FAM001394	5	5	1	1	1	1	1	none
FAM001395	5	5	1	1	1	1	1	none
FAM001396	5	5	1	1	1	1	1	none
FAM001397	5	5	1	1	1	1	1	none
FAM001398	5	5	1	1	1	1	1	none
FAM001399	5	5	1	1	1	1	1	none
FAM001400	5	5	1	1	1	1	1	none
FAM001401	3	3	0	0	1	1	1	none
FAM001402	5	5	1	1	1	1	1	none
FAM001403	5	5	1	1	1	1	1	none
FAM001404	5	5	1	1	1	1	1	none
FAM001405	4	4	0	1	1	1	1	none
FAM001406	5	5	1	1	1	1	1	none
FAM001407	10	5	2	2	2	2	2	none
FAM001408	5	5	1	1	1	1	1	none
FAM001409	5	5	1	1	1	1	1	none
FAM001410	5	5	1	1	1	1	1	none
FAM001411	5	5	1	1	1	1	1	none
FAM001412	5	5	1	1	1	1	1	none
FAM001413	5	5	1	1	1	1	1	none
FAM001414	5	5	1	1	1	1	1	mix
FAM001415	5	5	1	1	1	1	1	none
FAM001416	5	5	1	1	1	1	1	none
FAM001417	5	5	1	1	1	1	1	none
FAM001418	5	5	1	1	1	1	1	none
FAM001419	5	5	1	1	1	1	1	none
FAM001420	5	5	1	1	1	1	1	none
FAM001421	5	5	1	1	1	1	1	none
FAM001422	4	4	1	1	1	1	0	none
FAM001423	5	5	1	1	1	1	1	none
FAM001424	5	5	1	1	1	1	1	none
FAM001425	5	5	1	1	1	1	1	none
FAM001426	5	5	1	1	1	1	1	none
FAM001427	5	5	1	1	1	1	1	none
FAM001428	3	3	0	0	1	1	1	all
FAM001429	5	5	1	1	1	1	1	none
FAM001430	5	5	1	1	1	1	1	all
FAM001431	2	2	0	0	0	1	1	none
FAM001432	5	5	1	1	1	1	1	none
FAM001433	5	5	1	1	1	1	1	none
FAM001434	5	5	1	1	1	1	1	mix
FAM001435	5	5	1	1	1	1	1	none
FAM001436	5	5	1	1	1	1	1	none
FAM001437	5	5	1	1	1	1	1	none
FAM001438	5	5	1	1	1	1	1	none
FAM001439	5	5	1	1	1	1	1	none
FAM001440	5	5	1	1	1	1	1	none
FAM001441	5	5	1	1	1	1	1	none
FAM001442	5	5	1	1	1	1	1	none
FAM001443	5	5	1	1	1	1	1	none
FAM001444	5	5	1	1	1	1	1	none
FAM001445	5	5	1	1	1	1	1	none
FAM001446	5	5	1	1	1	1	1	none
FAM001447	5	5	1	1	1	1	1	none
FAM001448	5	5	1	1	1	1	1	none
FAM001449	5	5	1	1	1	1	1	none
FAM001450	5	5	1	1	1	1	1	none
FAM001451	5	5	1	1	1	1	1	none
FAM001452	5	5	1	1	1	1	1	none
FAM001453	5	5	1	1	1	1	1	none
FAM001454	5	5	1	1	1	1	1	none
FAM001455	6	5	1	2	1	1	1	none
FAM001456	5	5	1	1	1	1	1	none
FAM001457	5	5	1	1	1	1	1	none
FAM001458	5	5	1	1	1	1	1	none
FAM001459	5	5	1	1	1	1	1	none
FAM001460	5	5	1	1	1	1	1	none
FAM001461	6	5	2	1	1	1	1	none
FAM001462	5	5	1	1	1	1	1	none
FAM001463	5	5	1	1	1	1	1	none
FAM001464	5	5	1	1	1	1	1	none
FAM001465	5	5	1	1	1	1	1	none
FAM001466	5	5	1	1	1	1	1	none
FAM001467	5	5	1	1	1	1	1	none
FAM001468	5	5	1	1	1	1	1	none
FAM001469	5	5	1	1	1	1	1	none
FAM001470	5	5	1	1	1	1	1	all
FAM001471	8	5	1	2	1	2	2	none
FAM001472	6	5	1	2	1	1	1	none
FAM001473	5	5	1	1	1	1	1	none
FAM001474	6	5	1	2	1	1	1	none
FAM001475	4	4	1	1	1	1	0	none
FAM001476	10	5	1	2	2	2	3	none
FAM001477	20	5	1	7	5	3	4	none
FAM001478	5	5	1	1	1	1	1	none
FAM001479	4	4	0	1	1	1	1	none
FAM001480	4	4	0	1	1	1	1	none
FAM001481	9	5	1	2	2	2	2	none
FAM001482	4	4	0	1	1	1	1	none
FAM001483	4	4	0	1	1	1	1	none
FAM001484	5	5	1	1	1	1	1	none
FAM001485	9	5	1	2	2	2	2	none
FAM001486	4	4	0	1	1	1	1	none
FAM001487	5	5	1	1	1	1	1	none
FAM001488	5	5	1	1	1	1	1	none
FAM001489	5	5	1	1	1	1	1	none
FAM001490	3	3	0	0	1	1	1	none
FAM001491	5	5	1	1	1	1	1	none
FAM001492	5	5	1	1	1	1	1	none
FAM001493	5	5	1	1	1	1	1	none
FAM001494	5	5	1	1	1	1	1	none
FAM001495	5	5	1	1	1	1	1	none
FAM001496	5	5	1	1	1	1	1	none
FAM001497	5	5	1	1	1	1	1	none
FAM001498	5	5	1	1	1	1	1	none
FAM001499	4	4	0	1	1	1	1	none
FAM001500	5	5	1	1	1	1	1	none
FAM001501	5	5	1	1	1	1	1	none
FAM001502	5	5	1	1	1	1	1	none
FAM001503	5	5	1	1	1	1	1	none
FAM001504	5	5	1	1	1	1	1	none
FAM001505	5	5	1	1	1	1	1	none
FAM001506	5	5	1	1	1	1	1	none
FAM001507	5	5	1	1	1	1	1	none
FAM001508	5	5	1	1	1	1	1	none
FAM001509	5	5	1	1	1	1	1	none
FAM001510	5	5	1	1	1	1	1	none
FAM001511	10	5	2	2	2	2	2	none
FAM001512	5	5	1	1	1	1	1	none
FAM001513	5	5	1	1	1	1	1	none
FAM001514	5	5	1	1	1	1	1	none
FAM001515	5	5	1	1	1	1	1	none
FAM001516	5	5	1	1	1	1	1	none
FAM001517	5	5	1	1	1	1	1	none
FAM001518	3	3	0	0	1	1	1	all
FAM001519	5	5	1	1	1	1	1	none
FAM001520	5	5	1	1	1	1	1	none
FAM001521	5	5	1	1	1	1	1	none
FAM001522	5	5	1	1	1	1	1	none
FAM001523	5	5	1	1	1	1	1	none
FAM001524	5	5	1	1	1	1	1	none
FAM001525	5	5	1	1	1	1	1	none
FAM001526	5	5	1	1	1	1	1	none
FAM001527	9	5	2	1	2	2	2	none
FAM001528	5	5	1	1	1	1	1	all
FAM001529	5	5	1	1	1	1	1	none
FAM001530	5	5	1	1	1	1	1	none
FAM001531	5	5	1	1	1	1	1	none
FAM001532	5	5	1	1	1	1	1	none
FAM001533	5	5	1	1	1	1	1	none
FAM001534	5	5	1	1	1	1	1	none
FAM001535	2	2	0	0	0	1	1	none
FAM001536	5	5	1	1	1	1	1	none
FAM001537	6	5	2	1	1	1	1	none
FAM001538	5	5	1	1	1	1	1	none
FAM001539	5	5	1	1	1	1	1	none
FAM001540	5	5	1	1	1	1	1	none
FAM001541	5	5	1	1	1	1	1	none
FAM001542	5	5	1	1	1	1	1	none
FAM001543	5	5	1	1	1	1	1	none
FAM001544	5	5	1	1	1	1	1	none
FAM001545	5	5	1	1	1	1	1	none
FAM001546	4	4	1	1	0	1	1	none
FAM001547	4	4	0	1	1	1	1	mix
FAM001548	5	5	1	1	1	1	1	none
FAM001549	5	5	1	1	1	1	1	none
FAM001550	5	5	1	1	1	1	1	none
FAM001551	5	5	1	1	1	1	1	none
FAM001552	5	5	1	1	1	1	1	none
FAM001553	5	5	1	1	1	1	1	none
FAM001554	5	5	1	1	1	1	1	none
FAM001555	5	5	1	1	1	1	1	none
FAM001556	5	5	1	1	1	1	1	none
FAM001557	5	5	1	1	1	1	1	none
FAM001558	5	5	1	1	1	1	1	none
FAM001559	5	5	1	1	1	1	1	all
FAM001560	5	5	1	1	1	1	1	none
FAM001561	5	5	1	1	1	1	1	none
FAM001562	5	5	1	1	1	1	1	none
FAM001563	5	5	1	1	1	1	1	none
FAM001564	5	5	1	1	1	1	1	none
FAM001565	5	5	1	1	1	1	1	none
FAM001566	5	5	1	1	1	1	1	none
FAM001567	5	5	1	1	1	1	1	none
FAM001568	4	4	0	1	1	1	1	none
FAM001569	5	5	1	1	1	1	1	none
FAM001570	3	3	0	1	0	1	1	none
FAM001571	4	4	1	1	1	1	0	none
FAM001572	5	5	1	1	1	1	1	none
FAM001573	5	5	1	1	1	1	1	none
FAM001574	5	5	1	1	1	1	1	none
FAM001575	5	5	1	1	1	1	1	none
FAM001576	3	3	0	1	0	1	1	none
FAM001577	5	5	1	1	1	1	1	none
FAM001578	5	5	1	1	1	1	1	none
FAM001579	4	4	1	0	1	1	1	none
FAM001580	5	5	1	1	1	1	1	none
FAM001581	5	5	1	1	1	1	1	none
FAM001582	2	2	0	0	0	1	1	none
FAM001583	2	2	0	0	0	1	1	none
FAM001584	5	5	1	1	1	1	1	none
FAM001585	5	5	1	1	1	1	1	none
FAM001586	4	4	1	1	0	1	1	none
FAM001587	5	5	1	1	1	1	1	none
FAM001588	5	5	1	1	1	1	1	none
FAM001589	5	5	1	1	1	1	1	none
FAM001590	5	5	1	1	1	1	1	all
FAM001591	5	5	1	1	1	1	1	none
FAM001592	5	5	1	1	1	1	1	none
FAM001593	5	5	1	1	1	1	1	none
FAM001594	5	5	1	1	1	1	1	none
FAM001595	5	5	1	1	1	1	1	mix
FAM001596	5	5	1	1	1	1	1	none
FAM001597	5	5	1	1	1	1	1	none
FAM001598	5	5	1	1	1	1	1	none
FAM001599	5	5	1	1	1	1	1	none
FAM001600	5	5	1	1	1	1	1	none
FAM001601	5	5	1	1	1	1	1	all
FAM001602	5	5	1	1	1	1	1	none
FAM001603	5	5	1	1	1	1	1	all
FAM001604	5	5	1	1	1	1	1	none
FAM001605	5	5	1	1	1	1	1	none
FAM001606	5	5	1	1	1	1	1	none
FAM001607	5	5	1	1	1	1	1	none
FAM001608	5	5	1	1	1	1	1	none
FAM001609	5	5	1	1	1	1	1	none
FAM001610	5	5	1	1	1	1	1	none
FAM001611	5	5	1	1	1	1	1	none
FAM001612	5	5	1	1	1	1	1	none
FAM001613	5	5	1	1	1	1	1	none
FAM001614	5	5	1	1	1	1	1	none
FAM001615	5	5	1	1	1	1	1	none
FAM001616	5	5	1	1	1	1	1	none
FAM001617	4	4	1	0	1	1	1	none
FAM001618	5	5	1	1	1	1	1	none
FAM001619	5	5	1	1	1	1	1	none
FAM001620	5	5	1	1	1	1	1	none
FAM001621	5	5	1	1	1	1	1	none
FAM001622	5	5	1	1	1	1	1	none
FAM001623	5	5	1	1	1	1	1	mix
FAM001624	5	5	1	1	1	1	1	none
FAM001625	5	5	1	1	1	1	1	none
FAM001626	5	5	1	1	1	1	1	none
FAM001627	4	4	0	1	1	1	1	none
FAM001628	5	5	1	1	1	1	1	none
FAM001629	5	5	1	1	1	1	1	none
FAM001630	5	5	1	1	1	1	1	none
FAM001631	5	5	1	1	1	1	1	none
FAM001632	5	5	1	1	1	1	1	none
FAM001633	5	5	1	1	1	1	1	none
FAM001634	5	5	1	1	1	1	1	none
FAM001635	5	5	1	1	1	1	1	none
FAM001636	5	5	1	1	1	1	1	none
FAM001637	5	5	1	1	1	1	1	all
FAM001638	5	5	1	1	1	1	1	none
FAM001639	4	4	1	1	1	1	0	none
FAM001640	3	3	0	0	1	1	1	none
FAM001641	3	3	0	0	1	1	1	none
FAM001642	15	5	3	3	3	3	3	none
FAM001643	4	4	0	1	1	1	1	none
FAM001644	5	5	1	1	1	1	1	none
FAM001645	5	5	1	1	1	1	1	none
FAM001646	4	4	0	1	1	1	1	all
FAM001647	5	5	1	1	1	1	1	none
FAM001648	5	5	1	1	1	1	1	none
FAM001649	5	5	1	1	1	1	1	none
FAM001650	5	5	1	1	1	1	1	none
FAM001651	5	5	1	1	1	1	1	none
FAM001652	5	5	1	1	1	1	1	none
FAM001653	5	5	1	1	1	1	1	none
FAM001654	5	5	1	1	1	1	1	none
FAM001655	5	5	1	1	1	1	1	none
FAM001656	5	5	1	1	1	1	1	none
FAM001657	5	5	1	1	1	1	1	none
FAM001658	4	4	0	1	1	1	1	none
FAM001659	5	5	1	1	1	1	1	none
FAM001660	4	4	1	0	1	1	1	none
FAM001661	5	5	1	1	1	1	1	none
FAM001662	5	5	1	1	1	1	1	none
FAM001663	5	5	1	1	1	1	1	none
FAM001664	5	5	1	1	1	1	1	none
FAM001665	5	5	1	1	1	1	1	none
FAM001666	5	5	1	1	1	1	1	none
FAM001667	5	5	1	1	1	1	1	none
FAM001668	5	5	1	1	1	1	1	none
FAM001669	5	5	1	1	1	1	1	none
FAM001670	5	5	1	1	1	1	1	none
FAM001671	5	5	1	1	1	1	1	none
FAM001672	5	5	1	1	1	1	1	none
FAM001673	5	5	1	1	1	1	1	all
FAM001674	5	5	1	1	1	1	1	none
FAM001675	5	5	1	1	1	1	1	none
FAM001676	5	5	1	1	1	1	1	all
FAM001677	4	4	1	0	1	1	1	none
FAM001678	5	5	1	1	1	1	1	none
FAM001679	5	5	1	1	1	1	1	none
FAM001680	5	5	1	1	1	1	1	none
FAM001681	5	5	1	1	1	1	1	mix
FAM001682	5	5	1	1	1	1	1	none
FAM001683	5	5	1	1	1	1	1	none
FAM001684	5	5	1	1	1	1	1	mix
FAM001685	5	5	1	1	1	1	1	none
FAM001686	5	5	1	1	1	1	1	none
FAM001687	3	3	0	0	1	1	1	none
FAM001688	5	5	1	1	1	1	1	none
FAM001689	5	5	1	1	1	1	1	none
FAM001690	5	5	1	1	1	1	1	none
FAM001691	5	5	1	1	1	1	1	none
FAM001692	3	3	0	0	1	1	1	none
FAM001693	5	5	1	1	1	1	1	none
FAM001694	20	5	4	4	4	4	4	none
FAM001695	5	5	1	1	1	1	1	none
FAM001696	5	5	1	1	1	1	1	none
FAM001697	5	5	1	1	1	1	1	none
FAM001698	5	5	1	1	1	1	1	none
FAM001699	5	5	1	1	1	1	1	none
FAM001700	5	5	1	1	1	1	1	none
FAM001701	5	5	1	1	1	1	1	none
FAM001702	5	5	1	1	1	1	1	none
FAM001703	5	5	1	1	1	1	1	none
FAM001704	5	5	1	1	1	1	1	none
FAM001705	5	5	1	1	1	1	1	none
FAM001706	5	5	1	1	1	1	1	none
FAM001707	5	5	1	1	1	1	1	none
FAM001708	5	5	1	1	1	1	1	none
FAM001709	5	5	1	1	1	1	1	none
FAM001710	10	5	2	2	2	2	2	none
FAM001711	5	5	1	1	1	1	1	none
FAM001712	5	5	1	1	1	1	1	none
FAM001713	5	5	1	1	1	1	1	none
FAM001714	5	5	1	1	1	1	1	none
FAM001715	5	5	1	1	1	1	1	none
FAM001716	5	5	1	1	1	1	1	none
FAM001717	10	5	2	2	2	2	2	none
FAM001718	5	5	1	1	1	1	1	none
FAM001719	15	5	3	3	3	3	3	none
FAM001720	5	5	1	1	1	1	1	none
FAM001721	5	5	1	1	1	1	1	none
FAM001722	5	5	1	1	1	1	1	none
FAM001723	5	5	1	1	1	1	1	none
FAM001724	5	5	1	1	1	1	1	none
FAM001725	5	5	1	1	1	1	1	none
FAM001726	5	5	1	1	1	1	1	none
FAM001727	5	5	1	1	1	1	1	none
FAM001728	5	5	1	1	1	1	1	none
FAM001729	5	5	1	1	1	1	1	none
FAM001730	5	5	1	1	1	1	1	none
FAM001731	5	5	1	1	1	1	1	none
FAM001732	10	5	2	2	2	2	2	none
FAM001733	5	5	1	1	1	1	1	none
FAM001734	3	3	0	0	1	1	1	all
FAM001735	5	5	1	1	1	1	1	all
FAM001736	5	5	1	1	1	1	1	none
FAM001737	5	5	1	1	1	1	1	none
FAM001738	5	5	1	1	1	1	1	none
FAM001739	5	5	1	1	1	1	1	none
FAM001740	5	5	1	1	1	1	1	none
FAM001741	5	5	1	1	1	1	1	all
FAM001742	5	5	1	1	1	1	1	none
FAM001743	5	5	1	1	1	1	1	none
FAM001744	5	5	1	1	1	1	1	none
FAM001745	5	5	1	1	1	1	1	none
FAM001746	5	5	1	1	1	1	1	mix
FAM001747	5	5	1	1	1	1	1	none
FAM001748	5	5	1	1	1	1	1	none
FAM001749	5	5	1	1	1	1	1	none
FAM001750	5	5	1	1	1	1	1	none
FAM001751	4	4	1	1	1	1	0	none
FAM001752	5	5	1	1	1	1	1	all
FAM001753	5	5	1	1	1	1	1	none
FAM001754	5	5	1	1	1	1	1	all
FAM001755	4	4	1	0	1	1	1	none
FAM001756	5	5	1	1	1	1	1	none
FAM001757	5	5	1	1	1	1	1	none
FAM001758	5	5	1	1	1	1	1	none
FAM001759	5	5	1	1	1	1	1	none
FAM001760	10	5	2	2	2	2	2	mix
FAM001761	5	5	1	1	1	1	1	none
FAM001762	5	5	1	1	1	1	1	none
FAM001763	7	5	1	1	2	1	2	none
FAM001764	5	5	1	1	1	1	1	none
FAM001765	5	5	1	1	1	1	1	none
FAM001766	5	5	1	1	1	1	1	none
FAM001767	5	5	1	1	1	1	1	none
FAM001768	5	5	1	1	1	1	1	none
FAM001769	5	5	1	1	1	1	1	none
FAM001770	5	5	1	1	1	1	1	none
FAM001771	5	5	1	1	1	1	1	mix
FAM001772	10	5	2	2	2	2	2	none
FAM001773	5	5	1	1	1	1	1	none
FAM001774	5	5	1	1	1	1	1	all
FAM001775	5	5	1	1	1	1	1	none
FAM001776	5	5	1	1	1	1	1	none
FAM001777	5	5	1	1	1	1	1	none
FAM001778	5	5	1	1	1	1	1	none
FAM001779	5	5	1	1	1	1	1	none
FAM001780	4	4	0	1	1	1	1	none
FAM001781	5	5	1	1	1	1	1	none
FAM001782	5	5	1	1	1	1	1	none
FAM001783	5	5	1	1	1	1	1	all
FAM001784	5	5	1	1	1	1	1	none
FAM001785	5	5	1	1	1	1	1	none
FAM001786	5	5	1	1	1	1	1	none
FAM001787	5	5	1	1	1	1	1	none
FAM001788	5	5	1	1	1	1	1	mix
FAM001789	5	5	1	1	1	1	1	none
FAM001790	5	5	1	1	1	1	1	none
FAM001791	5	5	1	1	1	1	1	none
FAM001792	5	5	1	1	1	1	1	none
FAM001793	5	5	1	1	1	1	1	mix
FAM001794	4	4	0	1	1	1	1	none
FAM001795	5	5	1	1	1	1	1	none
FAM001796	5	5	1	1	1	1	1	none
FAM001797	5	5	1	1	1	1	1	none
FAM001798	5	5	1	1	1	1	1	none
FAM001799	4	4	0	1	1	1	1	all
FAM001800	5	5	1	1	1	1	1	none
FAM001801	5	5	1	1	1	1	1	none
FAM001802	4	4	1	0	1	1	1	none
FAM001803	4	4	1	1	0	1	1	none
FAM001804	5	5	1	1	1	1	1	none
FAM001805	5	5	1	1	1	1	1	none
FAM001806	5	5	1	1	1	1	1	none
FAM001807	7	5	1	3	1	1	1	none
FAM001808	5	5	1	1	1	1	1	none
FAM001809	5	5	1	1	1	1	1	none
FAM001810	5	5	1	1	1	1	1	none
FAM001811	5	5	1	1	1	1	1	none
FAM001812	5	5	1	1	1	1	1	none
FAM001813	5	5	1	1	1	1	1	none
FAM001814	5	5	1	1	1	1	1	none
FAM001815	10	5	2	2	2	2	2	none
FAM001816	5	5	1	1	1	1	1	none
FAM001817	5	5	1	1	1	1	1	none
FAM001818	5	5	1	1	1	1	1	none
FAM001819	5	5	1	1	1	1	1	none
FAM001820	5	5	1	1	1	1	1	none
FAM001821	5	5	1	1	1	1	1	none
FAM001822	5	5	1	1	1	1	1	all
FAM001823	5	5	1	1	1	1	1	none
FAM001824	4	4	1	1	0	1	1	all
FAM001825	5	5	1	1	1	1	1	none
FAM001826	5	5	1	1	1	1	1	none
FAM001827	5	5	1	1	1	1	1	none
FAM001828	2	2	0	0	0	1	1	all
FAM001829	5	5	1	1	1	1	1	none
FAM001830	5	5	1	1	1	1	1	none
FAM001831	5	5	1	1	1	1	1	none
FAM001832	5	5	1	1	1	1	1	none
FAM001833	5	5	1	1	1	1	1	none
FAM001834	5	5	1	1	1	1	1	none
FAM001835	5	5	1	1	1	1	1	mix
FAM001836	5	5	1	1	1	1	1	none
FAM001837	5	5	1	1	1	1	1	all
FAM001838	5	5	1	1	1	1	1	none
FAM001839	5	5	1	1	1	1	1	none
FAM001840	5	5	1	1	1	1	1	none
FAM001841	5	5	1	1	1	1	1	none
FAM001842	5	5	1	1	1	1	1	none
FAM001843	5	5	1	1	1	1	1	none
FAM001844	5	5	1	1	1	1	1	none
FAM001845	5	5	1	1	1	1	1	none
FAM001846	5	5	1	1	1	1	1	none
FAM001847	5	5	1	1	1	1	1	none
FAM001848	5	5	1	1	1	1	1	none
FAM001849	5	5	1	1	1	1	1	all
FAM001850	5	5	1	1	1	1	1	all
FAM001851	5	5	1	1	1	1	1	none
FAM001852	10	5	2	2	2	2	2	none
FAM001853	5	5	1	1	1	1	1	none
FAM001854	5	5	1	1	1	1	1	none
FAM001855	5	5	1	1	1	1	1	none
FAM001856	5	5	1	1	1	1	1	mix
FAM001857	3	3	0	0	1	1	1	all
FAM001858	5	5	1	1	1	1	1	none
FAM001859	5	5	1	1	1	1	1	none
FAM001860	5	5	1	1	1	1	1	none
FAM001861	5	5	1	1	1	1	1	none
FAM001862	5	5	1	1	1	1	1	none
FAM001863	5	5	1	1	1	1	1	none
FAM001864	5	5	1	1	1	1	1	none
FAM001865	5	5	1	1	1	1	1	none
FAM001866	5	5	1	1	1	1	1	none
FAM001867	5	5	1	1	1	1	1	none
FAM001868	5	5	1	1	1	1	1	all
FAM001869	4	4	0	1	1	1	1	all
FAM001870	5	5	1	1	1	1	1	none
FAM001871	5	5	1	1	1	1	1	none
FAM001872	5	5	1	1	1	1	1	none
FAM001873	5	5	1	1	1	1	1	all
FAM001874	5	5	1	1	1	1	1	none
FAM001875	2	2	0	0	0	1	1	none
FAM001876	5	5	1	1	1	1	1	none
FAM001877	5	5	1	1	1	1	1	none
FAM001878	5	5	1	1	1	1	1	none
FAM001879	3	3	0	1	0	1	1	none
FAM001880	5	5	1	1	1	1	1	none
FAM001881	5	5	1	1	1	1	1	none
FAM001882	5	5	1	1	1	1	1	all
FAM001883	5	5	1	1	1	1	1	none
FAM001884	5	5	1	1	1	1	1	mix
FAM001885	5	5	1	1	1	1	1	none
FAM001886	5	5	1	1	1	1	1	none
FAM001887	5	5	1	1	1	1	1	none
FAM001888	5	5	1	1	1	1	1	none
FAM001889	5	5	1	1	1	1	1	none
FAM001890	5	5	1	1	1	1	1	mix
FAM001891	5	5	1	1	1	1	1	none
FAM001892	5	5	1	1	1	1	1	none
FAM001893	5	5	1	1	1	1	1	none
FAM001894	5	5	1	1	1	1	1	none
FAM001895	5	5	1	1	1	1	1	none
FAM001896	5	5	1	1	1	1	1	none
FAM001897	5	5	1	1	1	1	1	none
FAM001898	5	5	1	1	1	1	1	none
FAM001899	5	5	1	1	1	1	1	none
FAM001900	5	5	1	1	1	1	1	none
FAM001901	5	5	1	1	1	1	1	none
FAM001902	5	5	1	1	1	1	1	none
FAM001903	5	5	1	1	1	1	1	all
FAM001904	3	3	0	0	1	1	1	none
FAM001905	5	5	1	1	1	1	1	none
FAM001906	5	5	1	1	1	1	1	none
FAM001907	5	5	1	1	1	1	1	all
FAM001908	5	5	1	1	1	1	1	all
FAM001909	5	5	1	1	1	1	1	none
FAM001910	5	5	1	1	1	1	1	none
FAM001911	5	5	1	1	1	1	1	none
FAM001912	5	5	1	1	1	1	1	none
FAM001913	5	5	1	1	1	1	1	none
FAM001914	5	5	1	1	1	1	1	none
FAM001915	5	5	1	1	1	1	1	none
FAM001916	5	5	1	1	1	1	1	none
FAM001917	5	5	1	1	1	1	1	none
FAM001918	5	5	1	1	1	1	1	none
FAM001919	5	5	1	1	1	1	1	none
FAM001920	5	5	1	1	1	1	1	none
FAM001921	3	3	0	0	1	1	1	none
FAM001922	5	5	1	1	1	1	1	none
FAM001923	5	5	1	1	1	1	1	none
FAM001924	5	5	1	1	1	1	1	all
FAM001925	4	4	0	1	1	1	1	none
FAM001926	5	5	1	1	1	1	1	none
FAM001927	5	5	1	1	1	1	1	none
FAM001928	5	5	1	1	1	1	1	none
FAM001929	5	5	1	1	1	1	1	none
FAM001930	5	5	1	1	1	1	1	none
FAM001931	5	5	1	1	1	1	1	none
FAM001932	5	5	1	1	1	1	1	none
FAM001933	5	5	1	1	1	1	1	mix
FAM001934	3	3	1	0	0	1	1	none
FAM001935	6	5	1	1	2	1	1	none
FAM001936	5	5	1	1	1	1	1	none
FAM001937	5	5	1	1	1	1	1	none
FAM001938	5	5	1	1	1	1	1	none
FAM001939	5	5	1	1	1	1	1	none
FAM001940	5	5	1	1	1	1	1	none
FAM001941	5	5	1	1	1	1	1	all
FAM001942	5	5	1	1	1	1	1	all
FAM001943	5	5	1	1	1	1	1	none
FAM001944	2	2	0	0	0	1	1	none
FAM001945	8	5	1	1	2	2	2	none
FAM001946	5	5	1	1	1	1	1	none
FAM001947	10	5	2	2	2	2	2	none
FAM001948	5	5	1	1	1	1	1	none
FAM001949	5	5	1	1	1	1	1	none
FAM001950	5	5	1	1	1	1	1	all
FAM001951	5	5	1	1	1	1	1	none
FAM001952	10	5	2	2	2	2	2	mix
FAM001953	3	3	0	0	1	1	1	none
FAM001954	5	5	1	1	1	1	1	all
FAM001955	5	5	1	1	1	1	1	none
FAM001956	9	5	1	2	2	2	2	all
FAM001957	10	5	2	2	2	2	2	none
FAM001958	5	5	1	1	1	1	1	none
FAM001959	5	5	1	1	1	1	1	none
FAM001960	5	5	1	1	1	1	1	none
FAM001961	4	4	1	1	0	1	1	all
FAM001962	4	4	1	1	0	1	1	none
FAM001963	5	5	1	1	1	1	1	none
FAM001964	5	5	1	1	1	1	1	none
FAM001965	5	5	1	1	1	1	1	none
FAM001966	5	5	1	1	1	1	1	none
FAM001967	5	5	1	1	1	1	1	none
FAM001968	5	5	1	1	1	1	1	none
FAM001969	5	5	1	1	1	1	1	none
FAM001970	5	5	1	1	1	1	1	none
FAM001971	5	5	1	1	1	1	1	none
FAM001972	5	5	1	1	1	1	1	none
FAM001973	5	5	1	1	1	1	1	all
FAM001974	5	5	1	1	1	1	1	none
FAM001975	5	5	1	1	1	1	1	none
FAM001976	5	5	1	1	1	1	1	none
FAM001977	5	5	1	1	1	1	1	none
FAM001978	5	5	1	1	1	1	1	none
FAM001979	5	5	1	1	1	1	1	none
FAM001980	5	5	1	1	1	1	1	none
FAM001981	5	5	1	1	1	1	1	none
FAM001982	5	5	1	1	1	1	1	none
FAM001983	5	5	1	1	1	1	1	none
FAM001984	5	5	1	1	1	1	1	none
FAM001985	2	2	0	0	0	1	1	none
FAM001986	4	4	1	0	1	1	1	none
FAM001987	5	5	1	1	1	1	1	none
FAM001988	5	5	1	1	1	1	1	none
FAM001989	5	5	1	1	1	1	1	none
FAM001990	5	5	1	1	1	1	1	none
FAM001991	5	5	1	1	1	1	1	none
FAM001992	5	5	1	1	1	1	1	none
FAM001993	5	5	1	1	1	1	1	none
FAM001994	5	5	1	1	1	1	1	none
FAM001995	5	5	1	1	1	1	1	none
FAM001996	5	5	1	1	1	1	1	all
FAM001997	4	4	0	1	1	1	1	none
FAM001998	5	5	1	1	1	1	1	none
[truncated: 6,764 more rows]
