# Supplementary material for: Positively Selected Effector Genes and Their Contribution to Virulence in the Smut Fungus Sporisorium reilianum
Source: Genome Biol Evol. 2018 Jan 30;10(2):629–45. doi: 10.1093/gbe/evy023 (PMC5811872; doi:10.1093/gbe/evy023)
Supplement: Supplementary Tables and Figures [file evy023_supp.zip › SupplementaryTableS7.xlsx]

## Sheet: Sheet1
Supplementary table S7: Results of a linear model illustrating the associations between gene duplications, positive selection and candidate effector genes
		Coefficient	S.E.	P value
Complete model	Gene encodes a secreted protein	2.7369	0.3611	<0.0001
	Gene is duplicated	5.9929	1.0212	<0.0001
	Minimum distance to interspersed repeat	-0.313	0.0726	<0.0001
Strata “genes encoding a secreted protein” only	Gene is duplicated	11.9707	0.3179	<0.0001
	Minimum distance to interspersed repeat	-0.4327	0.1473	0.0033
Strata “duplicated genes” only	Gene encodes a secreted protein	2.8341	0.3692	<0.0001
	Minimum distance to interspersed repeat	-0.3333	0.0744	<0.0001
Strata “duplicated genes encoding a secreted protein” only	Minimum distance to interspersed repeat	-0.4327	0.1473	0.0033
